# Supplementary material for: Genomic determinants of sporulation in Bacilli and Clostridia: towards the minimal set of sporulation-specific genes
Source: Environ Microbiol. 2012 Nov;14(11):2870–90. doi: 10.1111/j.1462-2920.2012.02841.x (PMC3533761; doi:10.1111/j.1462-2920.2012.02841.x)
Supplement: Supplementary file 2 [file emi0014-2870-SD3.xlsx]

## Sheet: SporeCOGs
Gene name	Syno-nym	Locus tag	GenBank gi	UniProt entry	Size (aa)	COG number	No. COG	Annotation	Essen tial?	Regu lator	Source paper	Codon Adapt Index	Phylogenetic distribution outside Firmicutes	Spore-former genomes	Spore-former proteins	Bacilli spore-formers	Bacilli spore missing	Clostr spore-formers	Clostr spore missing	Asporo-genuos genomes	Asporo-genuos missing		Aliac	Ktusci	Anofl	Bacsu	BsubW23	Bacam	Bacli	Bacat	Bacellu	Bmega319	BmegaQM	Bacpu	Bacan	Bacan	Bacan	Bacan	Bacan	Bacce	Bacce	Bacce	Bacce	Bacce	Bacce	Bacce	Bacce	Bacce	Bacce cyto
General sporulation genes
spo0A		BSU24220	16079478	P06534	267	SpOG0001	1	Stage 0 sporulation initiation regulator Spo0A (response regulator, REC-HTH domains)	Y	σH	8982457	0.556	–	99	106	46	0	52	0	22	1		1	1	1	1	1	1	1	1	1	1	1	1	1	1	1	1	1	1	1	1	1	1	1	1	1	1	1
spo0B		BSU27930	16079845	P06535	192	SpOG0002	1	Stage 0 sporulation initiation phosphotransferase Spo0B	Y		8982457	0.577	–	47	47	46	0	0	52	1	22		1	1	1	1	1	1	1	1	1	1	1	1	1	1	1	1	1	1	1	1	1	1	1	1	1	1	1
spo0E		BSU13640	16078428	P05043	85	SpOG0029	1	Stage 0 sporulation regulatory phosphatase Spo0E			8982457	0.539	–	77	241	45	1	31	21	3	20		1	1	1	3	3	3	3	3	7	5	7	3	4	4	3	5	3	5	5	5	5	6	5	5	4	4	3
spo0F		BSU37130	16080766	P06628	124	SpOG0003	1	Stage 0 sporulation initiation response regulator Spo0F	Y	σH	8982457	0.553	–	57	61	46	0	10	42	3	20		1	1	1	1	1	1	1	1	1	1	1	1	1	1	1	1	1	1	1	1	1	1	1	1	1	1	1
spo0J		BSU40960	16081148	P26497	282	COG01475	2	Stage 0 sporulation protein Spo0J (antagonist of Soj), contain ParB-like nuclease domain			8982457	0.628	Actino, Alpha, DeltaEps, Spiro	99	233	46	0	52	0	23	0		7	2	2	2	2	2	2	2	2	2	2	2	2	2	2	2	2	2	2	2	2	4	2	2	2	2	2
spo0M		BSU08760	255767198	P71088	258	COG04326	1	Stage 0 sporulation control protein Spo0M	Y/N	σH		0.65	Archaea, Actino, Cyano, Gamma	42	55	37	9	4	48	2	20		0	0	1	1	1	0	0	1	0	2	2	1	1	1	1	1	1	1	1	1	1	1	1	1	1	1	0
sigE	spoIIGB	BSU15320	255767354	P06222	239	SpOG0005	1	Sporulation sigma factor SigE (mother cell-specific, SpoIIGB)	Y	σH	8982457	0.514	–	99	99	46	0	52	0	17	6		1	1	1	1	1	1	1	1	1	1	1	1	1	1	1	1	1	1	1	1	1	1	1	1	1	1	1
sigF	spoIIAC	BSU23450	16079402	P07860	255	SpOG0006	1	Sporulation sigma factor SigF (forespore-specific, SpoIIAC)	Y	σH	8982457	0.537	–	99	99	46	0	52	0	16	7		1	1	1	1	1	1	1	1	1	1	1	1	1	1	1	1	1	1	1	1	1	1	1	1	1	1	1
sigG	spoIIIG	BSU15330	16078597	P19940	260	SpOG0007	1	Sporulation sigma factor SigG (forespore-specific, SpoIIIG)	Y	σF,σG	16497325	0.544	–	99	100	46	0	52	0	17	6		1	1	1	1	1	1	1	1	1	1	1	1	1	1	1	1	1	1	1	1	1	1	1	1	1	1	1
sigH	spo0H	BSU00980	16077166	P17869	218	COG01595	1	RNA polymerase sigma factor SigH (Stage 0 sporulation protein Spo0H)	Y		8982457	0.526	Actino	99	997	46	0	52	0	23	0		10	1	5	9	1	9	12	1	1	2	3	10	18	18	18	18	18	17	18	20	12	17	17	15	19	20	6
spoIIIC/spoIVCB	sigK	BSUW23_12795	305675234	P12254	294	SpOG0008	1	Sporulation sigma factor SigK (mother cell-specific, spoIIIC/spoIVCB)	Y	σE,σK,SpoIIID		0.538	–	97	99	44	0	52	0	17	6		1	1	F	F	1	1	1	1	1	1	1	1	1	1	1	1	1	1	1	1	1	1	1	1	1	1	1
spoIVCA		BSU25770	255767592	P17867	500	COG01961	1	Site-specific recombinase SpoIVCA required for creating the sigK gene (excision of the skin element)	Y	σE,SpoIIID	8982457	0.561	Actino, Alpha, Beta, Gamma, DeltaEps	90	419	44	2	45	7	13	10		3	1	3	4	3	2	3	4	1	1	2	1	3	2	3	3	2	5	9	20	2	11	1	6	12	9	12
spmA		BSU23180	16079375	P35157	196	COG02715	1	Spore maturation protein SpmA	Y	σH		0.544	Cyano, Alpha, Beta, Gamma, DeltaEps	98	99	46	0	52	0	14	9		1	1	1	1	1	1	1	1	1	1	1	1	1	1	1	1	1	1	1	1	1	1	1	1	1	1	1
spmB		BSU23170	255767502	P35158	178	COG00700	1	Spore maturation protein SpmB, contains Gate (PF07670) nucleoside recognition domain	Y	σH		0.585	Cyano, Beta, Gamma, DeltaEps	98	111	46	0	52	0	14	9		1	1	1	1	1	1	1	1	1	1	1	1	1	1	1	1	1	1	1	1	1	1	1	1	1	1	1
obgE		BSU27920	16079844	P20964	428	COG00536	1	Stage 0 sporulation GTPase ObgE (Spo0B-associated)	Y		7961486 10419966	0.631	Actino, Cyano, Alpha, Beta, Gamma, DeltaEps	98	98	46	0	52	0	23	0		1	1	1	1	1	1	1	1	1	1	1	1	1	1	1	1	1	1	1	1	1	1	1	1	1	1	1
sda		BSU25690	50812270	Q7WY62	52	SpOG0025	1	Stage 0 sporulation inhibitor Sda, a developmental checkpoint coupling initiation of sporulation (phosphorylation of Spo0A) to the function of replication initiation proteins				0.542	–	44	51	44	2	0	52	0	23		0	0	1	1	1	1	1	1	2	1	1	1	1	1	1	1	1	1	1	1	1	1	1	1	1	1	1
soj		BSU40970	16081149	P37522	253	COG02759	1	Forespore chromosome partitioning protein Soj, negative regulator of sporulation initiation				0.552	Actino, Alpha, DeltaEps, Spiro	65	71	22	24	42	10	10	13		0	0	1	0	0	0	1	0	0	0	0	1	1	1	1	1	1	1	1	1	1	1	1	1	1	1	1
spoIIAA		BSU23470	16079404	P10727	117	SpOG0004	1	Stage II sporulation protein SpoIIAA (antagonist of anti-sigma F factor)	Y	σH	8982457	0.567	–	99	99	46	0	52	0	9	14		1	1	1	1	1	1	1	1	1	1	1	1	1	1	1	1	1	1	1	1	1	1	1	1	1	1	1
spoIIAB		BSU23460	16079403	P10728	146	SpOG0011	1	Stage II sporulation protein SpoIIAB (anti-sigma F factor, Ser/Thr protein kinase)		σH	8982457	0.621	–	99	99	46	0	52	0	17	6		1	1	1	1	1	1	1	1	1	1	1	1	1	1	1	1	1	1	1	1	1	1	1	1	1	1	1
spoIIB		BSU28060	16079858	P37575	332	SpOG0010	1	Stage II sporulation protein SpoIIB (spatial and temporal regulation of the dissolution of septal peptidoglycan during engulfment)	Y/N		8982457	0.571	–	44	45	44	2	0	52	1	22		0	0	1	1	1	1	1	1	2	1	1	1	1	1	1	1	1	1	1	1	1	1	1	1	1	1	1
spoIID		BSU36750	16080728	P07372	343	COG02385	1	Stage II sporulation protein SpoIID, cell wall hydrolase required for complete dissolution of the asymmetric septum	Y	σE	8982457	0.577	Cyano, DeltaEps, Spiro	99	173	46	0	52	0	18	5		4	1	2	2	2	2	2	2	1	2	3	2	1	1	1	1	1	1	1	1	1	1	1	1	1	1	1
spoIIE	spoIIH	BSU00640	16077132	P37475	827	SpOG0015	1	Stage II sporulation protein SpoIIE (serine phosphatase - sigma-F activation / asymmetric septum formation)	Y		8982457 21784928	0.572	–	99	109	46	0	52	0	17	6		1	1	1	1	1	1	1	1	1	1	1	1	1	1	1	1	1	1	1	1	1	1	1	1	1	1	1
spoIIGA		BSU15310	16078595	P13801	309	SpOG0016	1	Stage II sporulation protein SpoIIGA (protease, processing of pro-sigma-E to active sigma-E)	Y	Spo0A	8982457	0.612	–	99	99	46	0	52	0	17	6		1	1	1	1	1	1	1	1	1	1	1	1	1	1	1	1	1	1	1	1	1	1	1	1	1	1	1
spoIIM		BSU23530	16079410	P37873	214	COG01300	1	Stage II sporulation protein SpoIIM, required for dissolution of the septal cell wall	Y	σE	8982457	0.542	Archaea	98	114	46	0	52	0	9	14		1	1	1	1	1	3	1	1	1	1	1	1	1	1	1	1	1	1	1	1	1	1	1	1	1	1	1
spoIIP		BSU25530	16079607	P37968	401	SpOG0009	1	Stage II sporulation protein SpoIIP, required for dissolution of the septal cell wall	Y	σE,σF,σG	16497325	0.555	–	98	144	45	1	52	0	16	7		0	1	1	1	1	1	1	1	2	2	2	1	2	2	2	2	2	2	2	3	2	3	2	2	2	2	1
spoIIQ		BSU36550	16080708	P71044	283	SpOG0012	1	Stage II sporulation protein SpoIIQ, required for engulfement	Y	σF	16497325	0.682	–	47	47	46	0	0	52	0	23		1	1	1	1	1	1	1	1	1	1	1	1	1	1	1	1	1	1	1	1	1	1	1	1	1	1	1
spoIIQ2		CPE2182	18311164	Q97F81	249	SpOG0013	1	Metallopeptidase M23 family protein, putative clostridial sporulation protein SpoIIQ		σF	16497325	0.595	–	39	39	0	46	39	13	12	11		0	0	0	0	0	0	0	0	0	0	0	0	0	0	0	0	0	0	0	0	0	0	0	0	0	0	0
spoIIR		BSU36970	16080750	P39151	224	SpOG0014	1	Stage II sporulation protein SpoIIR, required for processing of pro-sigma-E (extracellular signal interacting with SpoIIGA?)	Y	σF	16497325 7892217	0.589	–	99	99	46	0	52	0	16	7		1	1	1	1	1	1	1	1	1	1	1	1	1	1	1	1	1	1	1	1	1	1	1	1	1	1	1
spoIIIAA		BSU24430	16079499	Q01367	307	COG03854	1	Stage III sporulation protein SpoIIIAA, ATPase component of the engulfment complex	Y	σE	8982457	0.506	Cyano, Deino	97	98	46	0	51	0	17	6		1	1	1	1	1	1	1	1	1	1	1	1	1	1	1	1	1	1	1	1	1	1	1	1	1	1	1
spoIIIAB		BSU24420	16079498	Q01368	171	SpOG0017	1	Stage III sporulation protein SpoIIIAB, component of the engulfment complex	Y	σE	8982457	0.546	–	98	98	46	0	52	0	9	14		1	1	1	1	1	1	1	1	1	1	1	1	1	1	1	1	1	1	1	1	1	1	1	1	1	1	1
spoIIIAC		BSU24410	16079497	P49780	68	SpOG0018	1	Stage III sporulation protein SpoIIIAC, component of the engulfment complex	Y	σE	8982457	0.539	–	99	99	46	0	52	0	17	6		1	1	1	1	1	1	1	1	1	1	1	1	1	1	1	1	1	1	1	1	1	1	1	1	1	1	1
spoIIIAD		BSU24400	16079496	P49781	133	SpOG0019	1	Stage III sporulation protein SpoIIIAD, component of the engulfment complex	Y	σE	8982457	0.547	–	98	98	46	0	52	0	17	6		1	1	1	1	1	1	1	1	1	1	1	1	1	1	1	1	1	1	1	1	1	1	1	1	1	1	1
spoIIIAE		BSU24390	255767546	P49782	399	SpOG0020	1	Stage III sporulation protein SpoIIIAE, component of the engulfment complex	Y	σE	8982457	0.575	–	99	99	46	0	52	0	17	6		1	1	1	1	1	1	1	1	1	1	1	1	1	1	1	1	1	1	1	1	1	1	1	1	1	1	1
spoIIIAF		BSU24380	16079494	P49783	206	SpOG0021	1	Stage III sporulation protein SpoIIIAF, component of the engulfment complex	Y	σE	8982457	0.565	–	97	97	46	0	51	0	6	17		1	1	1	1	1	1	1	1	1	1	1	1	1	1	1	1	1	1	1	1	1	1	1	1	1	1	1
spoIIIAG		BSU24370	255767545	P49784	229	SpOG0022	1	Stage III sporulation protein SpoIIIAG, component of the engulfment complex	Y	σE	8982457	0.594	–	99	99	46	0	52	0	17	6		1	1	1	1	1	1	1	1	1	1	1	1	1	1	1	1	1	1	1	1	1	1	1	1	1	1	1
spoIIIAH		BSU24360	255767544	P49785	218	SpOG0023	1	Stage III sporulation membrane protein SpoIIIAH, component of the engulfment complex	Y	σE	8982457	0.624	–	99	115	46	0	52	0	18	5		1	1	1	1	1	1	1	1	1	2	2	1	2	2	2	2	2	2	2	2	1	2	1	2	2	2	1
spoIIID		BSU36420	16080695	P15281	93	SpOG0026	1	Stage III sporulation protein SpoIIID, transcriptional regulator of sigma-E- and sigma-K-dependent genes	Y	σE	8982457	0.504	–	98	106	46	0	51	0	16	7		1	1	1	1	1	1	1	1	1	1	1	1	1	1	1	1	1	1	1	1	1	1	1	1	1	1	1
spoIIIE		BSU16800	255767381	P21458	789	SpOG0027	1	Stage III sporulation protein SpoIIIE, DNA translocating ATPase required for chromosome partitioning through the septum into the forespore	Y		8982457	0.566	–	99	105	46	0	52	0	22	1		1	1	1	1	1	1	1	1	1	1	1	1	1	1	1	1	1	1	1	1	1	1	1	1	1	1	1
spoIIIJ		BSU41040	16081156	Q01625	261	COG00706	1	Stage III sporulation protein SpoIIIJ, essential for sigma-G activity, OxaA family	Y		8982457	0.619	Chloroflexi, Gamma	99	157	46	0	52	0	22	1		1	1	2	2	2	2	2	2	2	2	2	2	2	2	2	2	2	2	2	2	2	2	2	2	2	2	2
spoIVA		BSU22800	16079337	P35149	492	SpOG0028	1	Stage IV sporulation protein SpoIVA, required for proper spore cortex formation and coat assembly	Y	σE	8982457	0.535	–	98	98	46	0	52	0	17	6		1	1	1	1	1	1	1	1	1	1	1	1	1	1	1	1	1	1	1	1	1	1	1	1	1	1	1
spoIVB		BSU24230	255767535	P17896	426	SpOG0024	1	Stage IV sporulation protein SpoIVB, serine protease, degrades SpoIIQ, SpoIVFA	Y	σF,σG	16497325 2106508	0.666	–	98	101	46	0	52	0	17	6		1	1	1	1	1	1	1	1	1	1	1	1	1	1	1	1	1	1	1	1	1	1	1	1	1	1	1
spoIVFA		BSU27980	16079850	P26936	264	SpOG0030	1	Stage IV sporulation protein SpoIVFA (inhibition of SpoIVFB (negative regulation) and hypothesised to stabilize the thermolabile spoIVFB product (positive regulation))	Y	σE	8982457	0.598	–	47	47	46	0	0	52	0	23		1	1	1	1	1	1	1	1	1	1	1	1	1	1	1	1	1	1	1	1	1	1	1	1	1	1	1
spoIVFB		BSU27970	16079849	P26937	288	SpOG0031	1	Stage IV sporulation protein SpoIVFB, Zn-dependent protease required for the processing of pro-sigma-K to active sigma-K	Y	σE	8982457	0.514	–	93	94	46	0	47	5	6	17		1	1	1	1	1	1	1	1	1	1	1	1	1	1	1	1	1	1	1	1	1	1	1	1	1	1	1
spoVAA		BSU23440	255767507	P40866	206	SpOG0060	1	Stage V sporulation protein SpoVAA, mutants lead to the production of immature spores	Y	σG	8982457	0.487	–	46	46	43	3	3	49	2	21		0	1	1	1	1	1	1	1	1	1	1	1	1	1	1	1	1	1	1	1	1	1	1	1	1	1	1
spoVAB		BSU23430	16079400	P40867	141	SpOG0061	1	Stage V sporulation protein SpoVAB, mutants lead to the production of immature spores	Y	σG	8982457	0.538	–	46	46	43	3	3	49	2	21		0	1	1	1	1	1	1	1	1	1	1	1	1	1	1	1	1	1	1	1	1	1	1	1	1	1	1
spoVAC		BSU23420	16079399	P40868	150	SpOG0062	1	Stage V sporulation protein SpoVAC, mutants lead to the production of immature spores	Y	σG	8982457	0.65	–	99	139	46	0	52	0	17	6		2	2	1	1	1	1	1	1	1	1	2	1	2	2	2	2	2	2	3	3	2	2	2	2	3	2	2
spoVAD		BSU23410	16079398	P40869	338	SpOG0063	1	Stage V sporulation protein SpoVAD, mutants lead to the production of immature spores	Y	σG	8982457	0.594	–	98	139	46	0	51	0	17	6		2	2	2	1	1	1	1	1	1	1	2	1	2	2	2	2	2	2	3	3	2	2	2	2	3	2	2
spoVAEA		BSU23401	255767505	P40870	203	SpOG0081	1	Stage V sporulation protein SpoVAEA, mutants lead to the production of immature spores	N	σG		0.555	–	48	48	39	6	9	43	1	22		1	0	1	1	1	1	1	1	1	1	1	1	1	1	1	1	1	1	1	1	1	1	1	1	1	1	1
spoVAEB		BSU23402	255767506	C0H450	116	SpOG0080	1	Stage V sporulation protein SpoVAEB	N	σG		0.628	–	99	135	46	0	52	0	17	6		2	1	1	1	1	1	1	1	1	1	2	1	2	1	1	2	2	2	3	3	2	1	2	2	3	2	2
spoVAF		BSU23390	255767504	P31845	493	SpOG0082	1	Stage V sporulation protein SpoVAF, GerA family	Y	σG	8982457	0.528	–	67	79	46	0	20	32	6	17		1	1	2	1	1	1	2	1	2	1	1	1	1	1	1	1	1	1	1	1	1	1	1	1	1	1	1
spoVB		BSU27670	16079820	Q00758	518	COG02244	3	Stage V sporulation protein SpoVB, required for cortex synthesis	Y	σE	8982457	0.558	Archaea	99	448	46	0	52	0	23	0		4	4	4	6	4	6	6	4	3	6	6	6	8	8	8	8	8	8	7	8	8	8	8	7	8	8	7
spoVC		BSU00530	16077121	P37470	188	COG00193	1	Peptidyl-tRNA hydrolase SpoVC	Y		8982457	0.578	Cyano, DeltaEps	99	99	46	0	52	0	23	0		1	1	1	1	1	1	1	1	1	1	1	1	1	1	1	1	1	1	1	1	1	1	1	1	1	1	1
spoVD	ftsI	BSU15170	255767347	Q03524	646	SpOG0039	1	Stage V sporulation protein SpoVD (penicillin-binding protein FtsI)	Y	σE	8982457 20417640	0.578	DeltaEps	99	122	46	0	52	0	18	5		1	2	1	1	1	1	1	1	1	1	1	1	1	1	1	1	1	1	1	1	1	1	1	1	1	1	1
spoVE	ftsW	BSU15210	16078585	P07373	366	SpOG0040	1	Stage V sporulation protein SpoVE/FtsW required for spore cortex peptidoglycan synthesis	Y	σE	8982457 20417640	0.522	Actino, Gamma, DeltaEps	95	110	46	0	48	4	15	8		1	2	1	1	2	2	2	2	2	1	1	1	1	1	1	1	1	1	1	1	1	1	1	1	1	1	1
spoVFA	dpaA	BSU16730	16078736	Q04809	297	SpOG0035	1	Dipicolinate synthase subunit A, SpoVFA	Y	σK	8982457	0.526	Beta	67	67	46	0	20	32	16	7		1	1	1	1	1	1	1	1	1	1	1	1	1	1	1	1	1	1	1	1	1	1	1	1	1	1	1
spoVFB	dpaB	BSU16740	16078737	Q04810	200	SpOG0036	1	Dipicolinate synthase subunit B, SpoVFB	Y	σK	8982457	0.552	–	67	68	46	0	20	32	16	7		1	1	1	1	1	1	1	1	1	1	1	1	1	1	1	1	1	1	1	1	1	1	1	2	1	1	1
spoVG		BSU00490	16077117	P28015	97	COG02088	1	Stage V sporulation protein SpoVG required for spore cortex synthesis	Y/N (with SpoIIB)	σH	8982457	0.654	Spiro	97	115	46	0	50	2	18	5		1	1	1	1	1	1	1	1	1	1	1	1	1	1	1	1	1	1	1	1	1	1	1	1	1	1	1
spoVK		BSU17420	255767408	P27643	322	COG00464	1	Stage V sporulation protein SpoVK, AAA+-type ATPase, disruption leads to the production of immature spores	Y	SpoIIID	8982457	0.527	Archaea, Actino, Cyano, Alpha, Beta, Gamma	85	136	45	0	39	13	13	10		1	2	1	1	1	1	2	1	3	1	1	1	1	1	1	1	1	1	1	1	F	6	1	3	1	1	1
spoVM		BSU15810	16078644	P37817	26	SpOG0038	1	Stage V sporulation protein SpoVM required for normal spore cortex and coat synthesis	Y	σE	8982457	0.541	–	81	81	46	0	34	18	11	12		1	1	1	1	1	1	1	1	1	1	1	1	1	1	1	1	1	1	1	1	1	1	1	1	1	1	1
spoVR		BSU09400	16078005	P37875	468	COG02719	1	Stage V sporulation protein SpoVR required for dehydratation of the spore core and assembly of the coat (two-domain protein)	Y	σE	8982457	0.551	Beta, Gamma, DeltaEps	73	84	46	0	26	26	3	20		1	3	1	1	1	1	1	1	1	1	1	1	1	1	1	1	1	1	1	4	1	3	1	1	1	1	1
spoVS		BSU16980	16078761	P45693	86	COG02359	1	Stage V sporulation protein SpoVS, required for dehydratation of the spore core and assembly of the coat	Y/N		8982457 7559352	0.598	Actino	97	134	46	0	50	2	19	4		1	1	1	1	1	1	1	1	1	1	1	1	2	2	2	2	2	2	2	2	2	2	2	2	2	2	1
spoVT		BSU00560	16077124	P37554	178	SpOG0054	1	Stage V sporulation protein SpoVT, regulator of stationary/sporulation gene expression	Y	σG	8982457 8755877	0.619	–	99	100	46	0	52	0	17	6		1	1	1	1	1	1	1	1	1	1	1	1	1	1	1	1	1	1	1	1	1	1	1	1	1	1	1
spoVID		BSU28110	16079863	P37963	575	SpOG0055	1	Stage VI sporulation protein SpoVID (LysM domain), required for assembly of the spore coat	N	σE	8982457	0.594	–	44	44	44	2	0	52	0	23		0	0	1	1	1	1	1	1	1	1	1	1	1	1	1	1	1	1	1	1	1	1	1	1	1	1	1
safA	yrbA exsA	BSU27840	16079836	O32062	387	SpOG0056	1	SpoIVD-associated morphogenetic protein SafA (YrbA)	N	σE	Spore coat (Dricks)	0.683	–	45	49	44	2	0	52	0	23		0	0	1	1	1	1	2	1	1	1	1	1	1	1	1	1	1	1	1	1	1	1	1	2	1	1	2
bofA		BSU00230	255767016	P24282	87	SpOG0057	1	Sigma-K factor-processing regulatory protein BofA (Bypass-of-forespore protein A)	Y	σE	8982457 9025289	0.617	–	95	124	46	0	48	4	5	18		1	2	1	1	1	1	1	1	2	1	1	1	2	2	2	2	2	1	1	2	1	1	1	1	1	1	1
bofC		BSU27750	16079827	O05391	170	SpOG0058	1	Forespore regulator of the sigma-K checkpoint, BofC (Bypass-of-forespore protein C)	N	σF,σG	16497325	0.544	–	65	73	43	2	22	30	11	12		0	1	1	1	1	1	1	1	1	F	1	1	1	1	1	1	1	1	1	1	1	1	1	1	1	1	1
dapA		BSU16770	16078740	Q04796	290	COG00329	1	Dihydrodipicolinate synthase	Y	σE		0.66	Archaea, Actino, CyanoBeta, Gamma, DeltaEps, Spiro	99	201	46	0	52	0	23	0		2	2	1	2	1	2	4	1	3	2	1	3	2	2	2	2	2	2	2	2	2	3	2	2	2	2	3
dapB		BSU22490	16079306	P42976	267	COG00289	1	Dihydrodipicolinate reductase	Y/N			0.665	Actino, Cyano, Gamma	98	115	46	0	51	1	22	1		1	1	1	1	1	1	1	1	1	1	1	1	1	1	1	1	1	1	1	1	1	1	1	1	1	1	1
etfA		CPE0312	18309294	Q8XNM1	397	COG02025	1	Electron transfer flavoprotein EtfA, alpha subunit, FixB family	Y		19968785	0.556	Archaea, Cyano, Alpha, Beta, Gamma, DeltaEps, Spiro	85	199	43	3	41	11	11	12		1	3	2	1	1	1	1	1	2	1	1	1	1	1	1	1	1	1	1	1	0	1	1	1	1	1	1
spoVIF		BSU11810	255767265	O31625	84	SpOG0085	1	Sporulation-specific protein needed for heat resistance	N	σE		0.61	–	45	47	44	2	0	52	0	23		0	0	1	1	1	1	1	1	2	1	1	1	1	1	1	1	1	1	1	1	1	1	1	1	1	1	1
Small acid-soluble spore proteins (SASPs)																				0	0
sspA		BSU29570	16080009	P04831	69	SpOG0051	4	Small acid-soluble spore protein SspA (major alpha-type SASP)		σG	8982457	0.859	–	55	207	45	0	9	43	0	23		2	F	2	4	3	3	3	3	4	9	8	3	6	6	6	6	6	6	7	7	6	5	6	6	7	7	4
sspB		BSU09750	16078040	P04832	67	SpOG0051	4	Small acid-soluble spore protein SspB (major beta-type SASP)		σG	8982457	0.823	–	55	207	45	0	9	43	0	23		2	F	2	4	3	3	3	3	4	9	8	3	6	6	6	6	6	6	7	7	6	5	6	6	7	7	4
sspC		BSU19950	16079053	P02958	72	SpOG0051	4	Small acid-soluble spore protein SspC (alpha/beta-type SASP)		σG	8982457	0.737	–	55	207	45	0	9	43	0	23		2	F	2	4	3	3	3	3	4	9	8	3	6	6	6	6	6	6	7	7	6	5	6	6	7	7	4
sspD		BSU13470	16078411	P04833	64	SpOG0051	4	Small acid-soluble spore protein SspD (alpha/beta-type SASP)		σG	8982457	0.631	–	55	207	45	0	9	43	0	23		2	F	2	4	3	3	3	3	4	9	8	3	6	6	6	6	6	6	7	7	6	5	6	6	7	7	4
sspE		BSU08660	16077932	P07784	84	SpOG0052	1	Small acid-soluble spore protein SspE (major gamma-type SASP)		σG	8982457	0.807	–	43	45	42	4	0	52	0	23		0	0	1	1	1	1	1	1	1	1	1	1	1	1	1	1	1	1	1	1	1	1	1	1	1	1	1
sspF		BSU00450	16077113	P37549	61	SpOG0053	1	Small acid-soluble spore protein SspF (alpha/beta-type SASP)		σG	8982457	0.628	–	95	262	42	4	52	0	17	6		3	5	0	1	1	1	1	1	2	1	1	1	1	1	1	1	1	1	1	1	1	1	1	1	1	0	1
sspG		BSU32640	50812290	Q7WY59	48	SpOG0044	1	Small acid-soluble spore protein SspG	N	σK	Spore coat (Dricks)	0.702	–	4	5	4	42	0	52	0	23		0	0	0	1	1	0	0	1	0	0	0	0	0	0	0	0	0	0	0	0	0	0	0	0	0	0	0
sspH		BSU08110	16077878	O31552	59	SpOG0059	1	Small acid-soluble spore protein SspH		σG	Spore coat (Dricks)	0.641	–	63	110	43	3	19	33	2	21		1	0	2	1	1	1	1	1	3	3	3	0	2	2	2	2	1	2	2	2	2	2	2	2	2	1	2
sspI		BSU28660	16079918	P94537	71	SpOG0037	1	Small acid-soluble spore protein SspI		σG	Spore coat (Dricks)	0.593	–	54	54	44	2	9	43	0	23		0	0	1	1	1	1	1	1	1	1	1	1	1	1	1	1	1	1	1	1	1	1	1	1	1	1	1
sspJ		BSU33340	50812294	Q7WY58	46	SpOG0046	1	Small acid-soluble spore protein SspJ	N	σG	Spore coat (Dricks)	0.747	–	6	6	6	40	0	52	0	23		0	0	0	1	1	1	1	1	0	0	0	1	0	0	0	0	0	0	0	0	0	0	0	0	0	0	0
sspK		BSU08550	50812199	Q7WY75	50	SpOG0045	1	Small acid-soluble spore protein SspK		σG	Spore coat (Dricks)	0.638	–	39	39	39	7	0	52	0	23		0	0	1	1	1	1	1	1	1	1	1	1	1	1	1	1	1	1	1	1	1	1	1	1	1	1	1
sspL		BSU22000	50812255	Q7WY66	42	SpOG0047	1	Small acid-soluble spore protein SspL		σG	Spore coat (Dricks)	0.625	–	16	16	16	30	0	52	0	23		0	0	1	1	1	1	1	1	0	1	1	1	0	0	0	0	0	0	0	0	0	0	0	0	0	0	1
sspM		BSU22290	50812256	Q7WY65	34	SpOG0048	1	Small acid-soluble spore protein SspM		σG	Spore coat (Dricks)	0.721	–	41	41	41	5	0	52	0	23		0	0	1	1	1	1	1	1	1	1	1	1	1	1	1	1	1	1	1	1	1	1	1	1	1	1	1
sspN		BSU18020	255767424	Q7WY69	48	SpOG0041	1	Small acid-soluble spore protein SspN		σF,σG	16497325 Spore coat (Dricks)	0.652	–	38	38	38	8	0	52	0	23		0	0	1	1	1	1	1	1	1	1	1	1	1	1	1	1	1	1	1	1	1	1	1	1	1	1	1
sspO		BSU17990	16078862	P71031	48	SpOG0042	1	Small acid-soluble spore protein SspO (CotK)		σG	Spore coat (Dricks)	0.702	–	37	37	37	8	0	52	0	23		0	0	1	1	1	1	1	1	1	1	1	1	1	1	1	1	1	1	1	1	1	1	1	1	1	1	1
sspP		BSU17980	16078861	P71032	48	SpOG0043	1	Small acid-soluble spore protein SspP (CotL)		σG	Spore coat (Dricks)	0.546	–	44	44	44	2	0	52	0	23		0	0	1	1	1	1	1	1	1	1	1	1	1	1	1	1	1	1	1	1	1	1	1	1	1	1	1
tlp		BSU18030	16078865	Q45060	83	SpOG0032	1	Small acid-soluble spore protein Tlp (thioredoxin-like protein)		σF,σG	16497325 Spore coat (Dricks)	0.665	–	69	69	44	2	25	27	0	23		1	1	1	1	1	1	1	1	1	1	1	1	1	1	1	1	1	1	1	1	1	1	1	0	1	1	1
ssp4	sas2	CD3220A	126700840	Q17ZW6	84	SpOG0216	1	Small acid-soluble spore protein SAS2				0.516	–	45	45	0	46	45	7	4	19		0	0	0	0	0	0	0	0	0	0	0	0	0	0	0	0	0	0	0	0	0	0	0	0	0	0	0
csgA		BSU02070	16077276	P54379	82	SpOG0050	1	Small acid-soluble spore protein CsgA		σG		0.587	–	13	13	13	33	0	52	0	23		0	0	1	1	1	1	1	1	1	0	0	0	0	0	0	0	0	0	0	0	0	0	0	0	0	0	0
Spore cortex																				0	0								0
coxA		BSU27830	255767638	P94446	198	SpOG0105	1	Spore cortex protein coxA (YrbB)	N	σG	Spore coat (Dricks)	0.65	–	38	40	38	8	0	52	0	23		0	0	1	1	1	1	1	1	1	1	1	1	1	1	1	1	1	1	1	1	1	1	1	1	1	1	1
cwlA		BSU25900	16079643	P24808	272	COG05632	2	N-acetylmuramoyl-L-alanine amidase			10869437	0.648	–	42	128	26	20	15	37	2	21		0	0	0	5	0	2	3	0	0	0	0	1	3	6	6	6	6	4	4	4	5	5	6	6	5	5	4
cwlH		BSU25710	16079624	P54450	250	COG05632	2	N-acetylmuramoyl-L-alanine amidase (sporulation mother cell wall)		σK,GerE		0.556	–	42	128	26	20	15	37	2	21		0	0	0	5	0	2	3	0	0	0	0	1	3	6	6	6	6	4	4	4	5	5	6	6	5	5	4
cwlC		BSU17410	255767407	Q06320	255	COG00860	1	Sporulation-specific N-acetylmuramoyl-L-alanine amidase with C-terminal SPOR domain		σK,GerE	8982457	0.539	Archaea, Actino, Cyano, DeltaEps	99	510	46	0	52	0	23	0		1	3	3	5	5	5	6	5	2	7	7	4	6	5	6	6	5	6	6	6	6	4	5	6	4	5	5
cwlD		BSU01530	16077221	P50864	237	SpOG0106	1	N-acetylmuramoyl-L-alanine amidase (germination)	Y	σE,σG	8982457	0.5	Archaea, Cyano	97	107	46	0	50	2	17	6		1	1	1	1	1	1	1	1	1	1	1	1	1	1	1	1	1	1	1	1	1	1	1	1	1	1	1
cwlJ		BSU02600	255767070	P42249	142	COG03773	3	Cell wall hydrolase involved in spore germination	N	σE,SpoIIID		0.473	Alpha	99	328	46	0	52	0	17	6		2	2	3	3	3	3	3	3	3	8	7	3	4	4	4	4	4	4	4	5	3	4	4	4	4	5	3
sleB		BSU22930	16079350	P50739	305	COG03773	3	Spore cortex-lytic enzyme SleB, involved in spore germination		σG		0.595	Alpha	99	328	46	0	52	0	17	6		2	2	3	3	3	3	3	3	3	8	7	3	4	4	4	4	4	4	4	5	3	4	4	4	4	5	3
stoA	spoIVH ykvV	BSU13840	16078448	O31687	165	COG00526	2	Sporulation thiol-disulfide oxidoreductase A (spore cortex synthesis)	Y	σG	16497325	0.549	Chloroflexi, Spiro	99	607	46	0	52	0	23	0		8	4	8	11	6	8	8	6	4	6	6	7	9	9	10	9	9	9	10	11	10	11	10	10	10	9	8
ylbJ		BSU15030	16078567	O34765	408	COG03314	1	Sporulation integral membrane protein YlbJ, required for spore cortex formation	Y	σE	12662922	0.574	Fusobacteria, Alpha, Gamma	99	165	46	0	52	0	20	3		1	1	2	1	1	1	2	1	2	1	1	1	2	2	2	2	2	2	2	2	2	2	2	2	2	2	2
yabP		BSU00600	16077128	P37558	100	SpOG0108	1	Spore cortex protein YabP	Y	σE	15231775	0.562	–	99	100	46	0	52	0	18	5		1	1	1	1	1	1	1	1	1	1	1	1	1	1	1	1	1	1	1	1	1	1	1	1	1	1	1
yabQ		BSU00610	16077129	P37559	211	SpOG0107	1	Spore cortex formation membrane protein YabQ	Y	σE		0.531	–	98	98	46	0	51	0	8	15		1	1	1	1	1	1	1	1	1	1	1	1	1	1	1	1	1	1	1	1	1	1	1	1	1	1	1
yqfC		BSU25360	16079590	P54468	93	SpOG0070	1	Spore cortex protein YqfC, YabP family	Y	σE	12662922	0.498	–	98	102	46	0	52	0	16	7		1	1	1	1	1	1	1	1	1	1	1	1	1	1	1	1	1	1	1	1	1	1	1	1	1	1	1
yqfD		BSU25350	255767582	P54469	398	SpOG0071	1	Stage IV sporulation protein YqfD	Y	σE	12662922	0.503	–	99	99	46	0	52	0	16	6		1	1	1	1	1	1	1	1	1	1	1	1	1	1	1	1	1	1	1	1	1	1	1	1	1	1	1
sleC	CD0807	CPE2560	18311542	Q97E72	438	SpOG0155	1	Spore cortex-lytic enzyme SleC, peptidoglycan hydrolase			19933358	0.548	–	14	22	0	46	14	38	2	21		0	0	0	0	0	0	0	0	0	0	0	0	0	0	0	0	0	0	0	0	0	0	0	0	0	0	0
sleL	yaaH	BSU00160	16077084	P37531	427	COG03858	3	Spore cortex hydrolase SleL (YaaH), N-acetylglucosaminidase of GH18 family	N	σE	Spore coat (Dricks) 22343356	0.523	Actino, Alpha, Gamma	88	200	45	1	42	10	8	15		3	2	0	6	3	3	3	4	2	3	3	1	1	3	3	3	3	2	2	2	1	1	2	2	2	2	1
lytH	yunA	BSU32340	255767742	O32130	326	SpOG0073	1	Spore cortex-lytic enzyme LytH, a L-Ala-D-Glu endopeptidase	Y/N	σK	12813075	0.577	–	47	47	46	0	0	52	0	23		1	1	1	1	1	1	1	1	1	1	1	1	1	1	1	1	1	1	1	1	1	1	1	1	1	1	1
ypeB		BSU22920	16079349	P38490	450	SpOG0074	1	Spore cortex-lytic enzyme YpeB, HAD superfamily		σG		0.604	–	86	89	46	0	39	13	11	12		1	1	1	1	1	1	1	1	1	1	1	1	1	1	1	1	1	1	1	1	1	1	1	1	1	1	1
sleM		CPE1314	18310296	O06496	321	COG03757	1	Lysozyme, N-acetylmuramidase, GH25 family					Actino, Alpha, Gamma	46		26	20	20	32	4	19		1	0	0	0	0	0	1	0	0	3	3	0	3	3	3	3	3	3	3	4	6	2	3	4	1	2	2
Spore coat													–							0	0
cotA		BSU06300	16077697	P07788	513	COG02132	1	Spore coat protein CotA, Cu-dependent laccase (outer coat)		σK	8982457	0.576	Archaea, Actino, Cyano, Alpha, Beta, Gamma, DeltaEps	48	80	37	9	10	42	2	21		6	2	0	1	1	1	1	1	1	0	0	1	2	2	2	2	1	1	0	3	2	2	2	2	0	0	0
cotB		BSU36050	16080658	P07789	380	SpOG0075	1	Spore coat protein CotB (outer coat)		σE,σK,GerE	8982457	0.581	–	24	33	24	22	0	52	0	23		0	1	0	1	0	1	0	0	0	1	1	0	2	0	0	2	2	1	1	2	2	0	1	2	1	2	0
cotC		BSU17700	255767421	P07790	66	SpOG0076	2	Spore coat protein CotC (outer coat)		σK,GerE	8982457	0.65	–	30	36	28	18	2	50	0	23		0	0	1	2	2	0	3	3	0	0	1	0	1	1	1	1	1	1	1	1	1	0	1	1	1	1	1
cotD		BSU22200	16079278	P07791	75	SpOG0077	1	Spore coat protein CotD		σK,GerE	8982457	0.74	–	39	45	38	8	0	52	0	23		0	0	1	1	1	1	4	1	1	1	1	1	1	1	1	1	1	1	1	1	1	1	1	1	1	1	1
cotE		BSU17030	16078766	P14016	181	SpOG0078	1	Spore coat protein CotE	N	σE,σK	8982457	0.598	–	49	55	46	0	2	50	0	23		1	1	1	1	1	1	1	1	1	1	1	1	1	1	1	1	1	1	2	1	1	1	2	1	2	1	1
cotF		BSU40530	16081105	P23261	160	COG05577	5	Spore coat protein CotF (inner coat)	N	σE,σK,SpoIIID	8982457	0.635	–	94	204	46	0	47	5	13	10		1	1	1	6	6	5	4	5	3	5	5	2	2	2	2	4	3	3	3	3	2	2	2	2	3	3	2
cotG		BSU36070	16080660	P39801	195	SpOG0079	1	Spore coat protein CotG		σE,σK	8982457	0.767	–	11	14	11	35	0	52	0	23		0	0	0	1	1	1	0	1	0	2	2	0	0	0	0	0	0	0	0	0	0	1	0	1	0	0	0
cotH		BSU36060	16080659	Q45535	362	COG05337	1	Spore coat protein CotH		σE,σK	8982457	0.532	Archaea, DeltaEps	47	58	33	13	14	38	1	22		0	0	0	2	2	1	1	2	0	1	1	1	1	1	1	1	1	1	1	1	1	1	1	1	1	1	1
cotI	ytaA	BSU30920	16080144	O34656	357	COG02334	2	Spore coat protein CotI, protein or LPS kinase				0.586	–	73	320	41	5	31	21	14	9		2	1	1	3	3	1	0	1	1	0	0	2	5	7	7	7	7	5	5	4	3	7	6	5	4	11	3
cotJA		BSU06890	16077756	Q45536	82	SpOG0069	2	Spore coat assembly protein CotJA, required for the assembly of CotJC	N	σE	8982457	0.451	–	80	84	39	7	40	12	5	18		1	1	0	1	1	1	1	1	0	1	1	0	1	1	1	1	1	1	1	1	1	1	1	1	1	1	1
cotJB		BSU06900	255767181	Q45537	87	SpOG0117	1	Spore coat assembly protein CotJB	N	σE	8982457	0.564	–	82	88	39	7	42	10	6	17		1	1	0	1	1	1	1	1	0	1	1	0	1	1	1	1	1	1	1	1	1	1	1	1	1	1	1
cotJC		BSU06910	16077758	Q45538	189	COG03546	2	Spore coat protein CotJC, Mn-dependent catalase		σE	8982457	0.576	Archaea, Cyano, Alpha, Gamma	94	178	46	0	47	5	15	8		1	1	1	3	4	3	3	4	2	3	3	2	2	2	2	2	2	2	3	2	1	1	1	2	2	2	1
cotM		BSU17970	16078860	Q45058	130	COG00071	3	Spore coat protein CotM (small heat shock protein HSP20 family)		σE,σK	Spore coat	0.61	–	84	208	45	1	39	13	20	3		1	2	3	4	3	4	3	2	1	4	4	3	3	3	3	4	4	4	4	5	3	4	4	3	4	4	3
cotN	tasA	BSU24620	16079518	P54507	261	SpOG0120	1	Spore coat-associated protein CotN (Translocation-dependent antimicrobial spore component)				0.721	–	30	67	30	16	0	52	0	23		0	0	0	1	1	1	1	1	1	1	1	1	2	2	2	2	2	4	3	3	3	3	3	2	3	3	2
cotO	yjbX	BSU11730	16078238	O31622	227	SpOG0083	1	Spore coat protein CotO (YjbX)		σE	Spore coat	0.526	–	28	28	28	18	0	52	0	23		0	0	0	1	1	1	1	1	0	1	1	1	1	1	1	1	1	1	1	1	1	1	1	1	1	1	1
cotP	ydfT	BSU05550	16077622	P96698	143	COG00071	3	Spore coat protein P, molecular chaperone (small heat shock protein HSP20 family)		σK		0.565	Archaea, Cyano, Gamma	84	208	45	1	39	13	20	3		1	2	3	4	3	4	3	2	1	4	4	3	3	3	3	4	4	4	4	5	3	4	4	3	4	4	3
cotQ	yvdP	BSU34520	16080505	O06997	447	SpOG0084	1	Spore coat protein CotQ (YvdP), predicted oxidoreductase		σK,GerE	Spore coat	0.617	Archaea, Actino, Cyano, Alpha, Beta, Gamma, DeltaEps	27	45	13	33	13	39	0	23		0	0	0	2	0	2	0	0	0	1	1	0	0	0	0	0	0	0	0	0	2	1	2	2	0	0	0
cotR		BSU34530	16080506	O06996	320	COG03621	1	Spore coat protein assembly factor CotR		σK,GerE		0.486	Actino, Cyano, Beta, DeltaEps	10	10	5	41	5	47	0	23		0	0	0	1	0	1	0	0	0	1	1	0	0	0	0	0	0	0	0	0	0	0	0	0	0	0	0
cotSA		BSU30910	16080143	P46915	377	SpOG0049	1	Spore coat protein CotSA		σK	Spore coat (Dricks)	0.567	Archaea, Actino, Cyano, Alpha, Beta, GammaSpiro	20	30	17	29	3	49	0	23		0	0	2	2	2	0	0	1	0	0	0	0	0	0	0	0	0	0	0	0	0	0	0	0	0	0	2
cotS		BSU30900	16080142	P46914	351	COG02334	2	Spore coat protein CotS, sugar or protein kinase (protein kinase superfamily)		σK	8982457	0.597	–	73	320	41	5	31	21	14	9		2	1	1	3	3	1	0	1	1	0	0	2	5	7	7	7	7	5	5	4	3	7	6	5	4	11	3
cotT		BSU12090	16078274	P11863	107	Bsubt only	5	Spore coat protein CotT (inner coat)	N	σE,σK,SpoIIID	8982457	0.623	–	1	1	1	45	0	52	0	23		0	0	0	1	0	0	0	0	0	0	0	0	0	0	0	0	0	0	0	0	0	0	0	0	0	0	0
cotU	ynzH	BSU17670	16078830	O31802	86	SpOG0076	2	Spore coat protein CotU (YnzH), CotC family		σK		0.774	–	30	36	28	18	2	50	0	23		0	0	1	2	2	0	3	3	0	0	1	0	1	1	1	1	1	1	1	1	1	0	1	1	1	1	1
cotV		BSU11780	16078243	Q08309	128	SpOG0087	2	Spore coat protein CotV/CotX (outer coat)	N	SpoIIID	8982457	0.558	–	23	42	22	24	1	51	0	23		0	0	0	2	2	2	2	2	1	0	2	2	0	0	0	0	0	2	2	0	2	2	2	2	2	2	0
cotX		BSU11760	16078241	Q08313	172	SpOG0087	2	Spore coat protein CotV/CotX (outer coat)		σK	8982457	0.712	–	23	42	22	24	1	51	0	23		0	0	0	2	2	2	2	2	1	0	2	2	0	0	0	0	0	2	2	0	2	2	2	2	2	2	0
cotW		BSU11770	16078242	Q08310	105	SpOG0088	1	Spore coat protein CotW (outer coat)	N	σE,σK,SpoIIID	8982457	0.616	–	22	22	21	25	1	51	1	22		0	0	0	1	1	1	1	1	1	0	1	1	0	0	0	0	0	1	1	0	1	1	1	1	1	1	0
cotY		BSU11750	16078240	Q08311	162	SpOG0089	2	Spore coat protein CotY/CotZ (outer coat)		σK	8982457	0.656	–	27	53	26	20	0	52	0	23		0	0	0	2	2	2	2	2	0	0	0	2	2	2	2	2	2	2	2	2	2	2	2	2	2	2	2
cotZ	exsY	BSU11740	16078239	Q08312	148	SpOG0089	2	Spore coat protein CotY/CotZ (outer coat)	N	σE,σK	8982457 14766913	0.642	–	27	53	26	20	0	52	0	23		0	0	0	2	2	2	2	2	0	0	0	2	2	2	2	2	2	2	2	2	2	2	2	2	2	2	2
alr	yncD	BSU17640	16078827	P94494	379	COG00787	2	Alanine racemase		σE		0.578	Archaea, Actino, Cyano, DeltaEps	99	157	46	0	52	0	23	0		1	1	1	2	2	2	2	2	1	1	1	2	2	2	2	2	2	2	2	2	2	2	2	2	2	2	2
gerQ	ywdL	BSU37920	16080843	P39620	181	SpOG0090	1	Spore coat protein GerQ (YwdL, inner coat)		σE		0.612	–	47	48	44	2	2	50	0	23		0	0	1	1	1	1	1	1	1	1	1	1	1	1	1	1	1	1	1	1	1	1	1	1	1	1	1
lipC	ycsK	BSU04110	16077478	P42969	213	COG02755	1	Spore coat protein LipC (YcsK), phospholipase	N	σK		0.542	Actino	92	316	46	0	45	7	18	5		8	2	2	7	2	5	8	3	2	3	3	5	3	3	3	3	4	5	5	3	5	5	5	5	5	4	6
oxdD	yoaN	BSU18670	16078927	O34767	392	COG02140	1	Spore coat component oxalate decarboxylase OxdD		σK	Spore coat	0.57	Actino, Cyano, Alpha, Beta, Gamma	27	33	17	29	9	43	0	23		0	0	0	2	1	2	2	2	0	0	0	2	0	0	0	0	0	0	0	0	1	0	1	1	0	0	0
tgl		BSU31270	16080179	P40746	245	SpOG0091	1	Transglutaminase		σE,σK	16267299	0.573	–	49	49	39	6	10	42	0	23		0	0	0	1	1	1	1	1	0	1	1	1	1	1	1	1	1	1	1	1	1	1	1	1	1	1	1
yabG		BSU00430	16077111	P37548	290	SpOG0092	1	Sporulation-specific protease YabG		σK	Spore coat (Dricks)	0.551	–	91	92	45	1	46	6	2	21		1	1	1	1	1	1	1	1	1	1	1	1	1	1	1	1	1	1	1	1	1	1	1	1	1	1	1
yckK	tcyA	BSU03610	255767112	P42199	268	COG00834	1	L-cystine-binding protein TcyA			12562816	0.714	Actino, Alpha, Beta, Gamma, DeltaEps	96	370	45	1	50	2	19	4		0	2	2	7	4	6	3	4	1	3	3	7	4	3	3	4	4	4	5	5	4	7	4	4	5	5	4
ydhD		BSU05710	255767148	O05495	420	COG03858	3	Spore coat protein YdhD, GH18 family peptidoglycan hydrolase	N		12562816 11011148	0.516	Archaea, Actino, Alpha, Beta, Gamma, DeltaEps, Spiro	88	200	45	1	42	10	8	15		3	2	0	6	3	3	3	4	2	3	3	1	1	3	3	3	3	2	2	2	1	1	2	2	2	2	1
yeeK		BSU06850	50812196	O31510	145	SpOG0093	1	Spore coat protein YeeK (Gly,His-rich, inner coat)		σK	19060142	0.825	–	22	22	22	24	0	52	0	23		0	0	0	1	1	1	0	0	0	0	0	0	1	1	1	1	1	1	1	1	1	1	1	1	1	1	1
yhaX		BSU09830	50812207	O07539	288	COG00561	1	Spore coat protein YhaX, hydrolase		σE	Spore coat	0.521	Gamma	99	571	46	0	52	0	23	0		2	1	4	8	7	10	8	7	6	10	10	9	10	10	10	12	12	11	10	11	9	12	11	10	11	9	8
yhbA		BSU08910	255767207	P97030	386	COG01600	1	FeS-oxidoreductase subunit YhbA				0.546	Actino, Cyano, Alpha, Gamma, DeltaEps	90	114	46	0	43	9	9	14		1	2	1	1	1	1	1	1	1	1	1	1	1	1	1	1	1	1	1	1	1	1	1	1	1	1	1
yhbB		BSU08920	16077957	O31589	311	SpOG0033	2	Spore coat protein YhbB, contains amidase_6 domain	N	SpoIIID	Spore coat	0.545	–	89	128	46	0	42	10	10	13		1	1	2	2	1	1	1	2	1	1	1	1	1	1	1	1	1	1	1	1	1	1	1	1	1	1	1
yhcN		BSU09150	255767211	P54598	189	SpOG0094	1	Forespore-specific lipoprotein YhcN (sigma G-dependent)	N	σF,σG	16497325 Spore coat	0.652	–	73	171	46	0	26	26	3	20		1	3	3	3	3	2	3	3	4	4	7	3	3	3	3	3	3	3	4	4	3	3	3	3	4	3	4
yhcQ		BSU09180	16077983	P54601	217	COG05577	5	Spore coat protein YhcQ, ferritin-like	N	σG	16497325	0.713	–	94	204	46	0	47	5	13	10		1	1	1	6	6	5	4	5	3	5	5	2	2	2	2	4	3	3	3	3	2	2	2	2	3	3	2
yheC		BSU09780	16078043	O07544	363	SpOG0146	2	Spore coat-associated protein YheC, ATP-grasp superfamily	N	SpoIIID		0.563	–	50	193	43	3	6	46	2	21		3	4	0	2	2	2	2	2	9	5	7	2	2	2	2	2	2	2	2	2	2	2	2	2	2	2	1
yheD		BSU09770	255767225	O07545	453	SpOG0146	2	Spore coat protein YheD	N	σE,SpoIIID	Spore coat	0.565	Alpha	50	193	43	3	6	46	2	21		3	4	0	2	2	2	2	2	9	5	7	2	2	2	2	2	2	2	2	2	2	2	2	2	2	2	1
yhjR		BSU10610	16078125	O07572	145	COG01633	1	Spore coat protein YhjR, ferritin-like superfamily		σE,σK	Spore coat	0.584	Archaea, Actino, Cyano	91	192	41	5	49	3	16	7		1	0	1	2	2	2	3	2	1	1	1	1	1	1	1	1	1	0	1	1	1	1	1	2	1	1	0
yisY		BSU10900	16078154	O06734	268	COG00596	2	Spore coat protein YisY, uncharacterized alpha/beta hydrolase		σE,σK	Spore coat	0.529	Archaea, Actino, Cyano, Alpha, Beta, Gamma, DeltaEps	90	792	46	0	43	9	9	14		4	8	3	15	6	7	6	9	3	8	11	11	25	25	25	25	25	24	21	24	21	27	21	18	21	28	11
yjqC		BSU12490	255767280	O34423	278	COG03546	2	Spore coat protein YjqC, CotJC-like Mn-containing catalase		σK		0.513	Archaea, Actino, Cyano, Alpha, Beta, Gamma	94	178	46	0	47	5	15	8		1	1	1	3	4	3	3	4	2	3	3	2	2	2	2	2	2	2	3	2	1	1	1	2	2	2	1
yjzB		BSU11320	16078197	O34891	79	SpOG0096	1	Spore coat protein YjzB		σK		0.606	–	14	14	14	32	0	52	0	23		0	0	0	1	1	1	1	1	0	0	0	1	0	0	0	0	0	0	0	0	0	0	0	0	0	0	0
yknT		BSU14250	16078489	O31700	321	COG01196	2	Spore coat protein YknT, sigma-E-controlled	N	σE		0.591	Archaea, Cyano	99	278	46	0	52	0	23	0		4	1	6	2	1	3	3	1	2	1	1	4	3	2	3	3	2	3	3	4	3	1	2	2	4	5	6
ylbD		BSU14970	16078561	O34880	132	SpOG0097	1	Spore coat protein YlbD, FlgN family		σK	Spore coat	0.576	–	39	39	39	7	0	52	0	23		0	0	1	1	1	1	1	1	1	1	1	1	1	1	1	1	1	1	1	1	1	1	1	1	1	1	1
ymaG		BSU17310	255767404	O31793	91	SpOG0098	1	Spore coat protein YmaG (inner coat)		σK	Spore coat	0.503	–	37	63	37	9	0	52	0	23		0	0	1	2	2	0	1	2	1	4	3	1	2	2	2	2	2	2	2	2	1	1	1	1	1	2	1
yodI		BSU19610	16079019	O34654	83	SpOG0099	1	Uncharacterized protein YodI		σK	Spore coat	0.601	–	39	54	34	12	4	48	0	23		0	0	0	1	1	1	2	1	3	0	0	1	1	1	1	1	1	1	1	1	1	1	1	1	1	2	1
ypeP		BSU21970	161511070	P54164	226	SpOG0100	1	RNaseH-related spore protein			12562816	0.55	–	39	39	38	8	0	52	0	23		0	0	1	1	1	1	1	1	1	1	1	1	1	1	1	1	1	1	1	1	1	1	1	1	1	1	1
yppG		BSU22250	16079283	P50835	125	SpOG0101	1	Spore coat protein YppG		σK		0.591	–	39	41	39	7	0	52	0	23		0	0	1	1	1	1	1	1	2	1	1	1	1	1	1	1	1	1	1	1	1	2	1	1	1	1	1
ypzA		BSU21950	16079254	O32007	89	SpOG0132	1	Uncharacterized protein YpzA, DUF2564	N	σG	16497325	0.577	–	37	38	37	9	0	52	0	23		0	0	1	1	1	1	1	1	1	1	1	0	1	1	1	1	1	1	1	1	1	1	1	1	1	1	1
yraD		BSU26990	16079752	O06010	99	COG05577	5	Spore coat protein YraD (CotF domain)	N	σG		0.633	–	94	204	46	0	47	5	13	10		1	1	1	6	6	5	4	5	3	5	5	2	2	2	2	4	3	3	3	3	2	2	2	2	3	3	2
yraE		BSU26980	16079751	O06011	65	SpOG0103	3	Spore coat protein YraE/YraG	N	σG		0.659	–	35	52	17	29	18	34	1	22		0	0	0	2	2	2	1	2	1	4	3	0	0	0	0	0	0	0	0	0	0	0	0	0	0	0	0
yraF		BSU26960	16079749	O07949	122	COG05577	5	Similar to spore coat protein	N	σG		0.533	–	94	204	46	0	47	5	13	10		1	1	1	6	6	5	4	5	3	5	5	2	2	2	2	4	3	3	3	3	2	2	2	2	3	3	2
yraG		BSU26950	16079748	O07919	81	SpOG0103	3	Spore coat protein YraE/YraG	N	σG		0.646	–	35	52	17	29	18	34	1	22		0	0	0	2	2	2	1	2	1	4	3	0	0	0	0	0	0	0	0	0	0	0	0	0	0	0	0
ysxE		BSU28100	16079862	P37964	341	SpOG0104	1	Spore coat protein YsxE (aminoglycoside phosphotransferase family)	N	σE	Spore coat	0.584	–	40	40	40	6	0	52	0	23		0	0	1	1	1	1	1	1	1	1	1	1	1	1	1	1	1	1	1	1	1	1	1	1	1	1	1
ytxO		BSU30890	16080141	P46916	143	SPOG0147	1	Spore coat protein YtxO (outer coat)		σK	Spore coat	0.61	–	6	6	6	40	0	52	0	23		0	0	0	1	1	0	0	1	0	0	0	0	0	0	0	0	0	0	0	0	0	0	0	0	0	0	1
yutH		BSU32270	16080280	O32123	339	SpOG0116	1	Spore coat protein YutH (CotS-related LPS or protein kinase)		σE	Spore coat	0.547	–	40	40	40	6	0	52	0	23		0	0	1	1	1	1	1	1	1	1	1	1	1	1	1	1	1	1	1	1	1	1	1	1	1	1	1
yuzC		BSU31730	255767726	O32089	122	SpOG0149	1	Inner spore coat protein YuzC		σE	Spore coat	0.438	–	16	16	15	31	0	52	0	23		0	0	1	1	1	1	1	1	1	1	1	1	0	0	0	0	0	0	0	0	0	0	0	0	0	0	0
ywqH		BSU36210	16080674	P96720	140	SpOG0164	1	Spore coat related protein YwqH				0.598	–	16	37	16	30	0	52	0	23		0	0	0	2	2	1	5	1	0	2	1	2	0	0	0	0	0	0	0	0	0	0	1	0	0	0	0
yxeE		BSU39580	16081009	P54944	121	SpOG0152	2	Spore coat protein YxeE (inner coat)		σK	Spore coat	0.574	–	32	33	32	14	0	52	1	22		0	0	1	1	1	1	0	1	0	1	1	0	1	1	1	1	1	1	1	1	1	1	1	1	1	1	1
yxeF		BSU39570	16081008	P54945	144	SpOG0166	1	Protein of unknown function YxeF, DUF3255				0.515	–	4	4	4	42	0	52	0	23		0	0	0	1	1	1	0	1	0	0	0	0	0	0	0	0	0	0	0	0	0	0	0	0	0	0	0
yybI		BSU40630	16081115	P37495	262	SpOG0163	1	Spore coat protein YybI (inner coat)		σE	Spore coat	0.52	–	26	35	6	40	19	33	1	22		0	0	0	1	1	0	0	1	0	0	0	0	0	0	0	0	0	0	0	0	0	0	0	0	0	0	0
ysnD		BSU28320	16079884	P94563	111	Bsubt only	5	Spore coat protein YsnD (inner coat)		σK	Spore coat	0.621	–	2	2	2	44	0	52	0	23		0	0	0	1	0	1	0	0	0	0	0	0	0	0	0	0	0	0	0	0	0	0	0	0	0	0	0
bclA		BA_1222	30261318	Q81JD7	382	SpOG0203	1	Proline-rich exosporium protein BclA					–		23	18	28	2	50	0	23		0	0	0	0	0	0	0	0	0	0	0	0	1	1	1	1	1	1	1	1	1	3	1	1	1	1	0
bxpA		BA_2162	30262180	Q81R91	248	SpOG0207	1	Exosporium protein BxpA					–		18	18	28	0	52	0	23		0	0	0	0	0	0	0	0	0	0	0	0	1	1	1	1	1	1	1	1	1	0	1	1	1	1	1
bxpB	exsFA	BA_1237	30261332	Q81TN4	167	SpOG0215	1	Exosporium protein BxpB (ExsFA/BetA)			14766913 16109927	0.751	–	22	51	20	26	1	51	0	23		0	0	0	0	0	0	0	0	0	0	1	0	3	3	3	3	3	2	2	3	3	1	2	3	2	3	1
bxpC	exsM	BA_2332	30262339	Q81QT5	137	SpOG0183	1	Exosporium protein BxpC (ExsM)				0.636	–	21	34	21	25	0	52	0	23		0	0	0	0	0	0	0	0	0	0	0	0	2	2	2	2	2	2	2	2	1	1	1	1	2	3	1
eag		BA_0887	30261021	P94217	862	SpOG0214	1	Exosporium and S-layer protein EA-1, contains 3 N-terminal SLH domains				0.83	–	12	24	12	34	0	52	0	23		0	0	0	0	0	0	0	0	0	0	0	0	2	2	2	2	2	2	2	2	0	0	0	0	2	2	2
exsB		BA_2045	30262070	Q81RJ9	186	SpOG0208	1	Exosporium protein B, ExsB					–		19	19	27	0	52	0	23		0	0	0	0	0	0	0	0	0	0	0	0	1	1	1	1	1	1	1	1	1	1	1	1	1	1	1
exsC		BA_2894	30262857	Q81PB7	189	SpOG0202	1	Exosporium protein C, ExsC					–		19	19	27	0	52	0	23		0	0	0	0	0	0	0	0	0	0	0	0	1	1	1	1	1	1	0	1	1	1	1	1	0	1	0
exsD		BA_2617	30262602	Q81Q22	154	SpOG0201	1	Exosporium protein D, ExsD					–		26	16	30	0	52	0	23		0	0	0	0	0	0	0	0	0	0	0	0	1	2	2	2	2	2	1	2	1	0	0	3	0	1	2
exsH		BA_2450	30262449	Q81QH5	366	SpOG0204	1	Exosporium protein H, ExsH					–		22	20	26	1	51	0	23		0	0	0	0	0	0	0	0	0	0	0	0	1	1	1	1	1	1	1	1	1	1	1	1	1	1	0
exsK		BA_2554	30262545	Q81Q79	109	SpOG0206	1	Exosporium protein K, ExsK			14766913	0.721	–	18	18	18	28	0	52	0	23		0	0	0	0	0	0	0	0	0	0	0	0	1	1	1	1	1	1	1	1	1	1	1	1	0	1	1
iunH		BA_2888	30262851	Q81PC3	321	SpOG0205	1	Exosporium protein IunH, inosine-uridine nucleoside hydrolase family					–		38	19	27	0	52	0	23		0	0	0	0	0	0	0	0	0	0	0	0	2	2	2	2	2	2	2	2	2	2	2	2	2	2	2
Spore coat maturation																				0	0								0
cgeA		BSU19780	16079036	P42089	133	SpOG0165	1	Spore coat maturation protein CgeA		σK	8982457	0.702	–	6	7	6	40	0	52	0	23		0	0	0	1	1	1	0	1	0	0	0	1	0	0	0	0	0	0	0	0	0	0	0	2	0	0	0
cgeB		BSU19790	255767464	P42090	317	COG04641	2	Spore coat maturation protein CgeB (group 1 glycosyltransferase)		σK	8982457	0.589	–	33	46	26	20	7	45	4	19		0	0	0	2	1	1	1	2	0	0	0	1	1	1	1	1	1	1	1	2	0	1	0	1	1	4	1
cgeC		BSU19770	16079035	P42091	101	SpOG0167	1	Spore coat maturation protein CgeC		σK	8982457	0.618	–	5	5	5	41	0	52	0	23		0	0	0	1	1	1	0	1	0	0	0	1	0	0	0	0	0	0	0	0	0	0	0	0	0	0	0
cgeE		BSU19750	16079033	P42093	259	SpOG0168	1	Spore coat maturation protein CgeE (acetyltransferase)		σK	8982457	0.57	–	7	7	6	40	1	51	0	23		0	0	0	1	1	1	1	1	0	0	0	0	0	0	0	0	0	0	0	0	0	0	0	0	0	0	0
cgeD		BSU19760	16079034	P42092	426	SpOG0169	1	Spore coat maturation protein CgeD (glycosyltransferase)		σK	8982457	0.563	–	7	7	7	39	0	52	0	23		0	0	0	1	1	1	0	1	0	0	0	1	0	0	0	0	0	0	0	0	0	0	0	1	0	0	0
dacB		BSU23190	16079376	P35150	382	COG01686	2	D-alanyl-D-alanine carboxypeptidase (penicillin-binding protein 5*)	Y/N	σE	8982457	0.584	Actino, Alpha, Gamma	99	464	46	0	52	0	23	0		4	4	3	3	3	3	4	3	4	3	3	3	8	8	8	8	9	9	8	8	9	9	9	9	8	8	8
spsA		BSU37910	16080842	P39621	256	COG00463	2	Spore coat polysaccharide biosynthesis protein SpsA (dTDP-glycosyltransferase)		σE,σK	8982457	0.513	Archaea, Actino, Cyano, Alpha, Beta, Gamma	90	810	45	1	44	8	15	8		8	1	6	14	6	13	10	7	3	1	4	11	16	20	20	21	21	17	13	19	20	16	18	15	12	19	12
spsB		BSU37900	255767797	P39622	474	COG01887	1	Spore coat polysaccharide biosynthesis protein SpsB (dTDP glycosyl/glycerophosphate transferase)		σE,σK	8982457	0.546	Cyano	26	47	10	36	16	36	4	19		0	0	1	4	1	4	3	1	0	0	0	5	0	0	0	0	0	0	0	0	0	0	0	1	0	0	0
spsC		BSU37890	16080840	P39623	389	COG00399	1	Spore coat polysaccharide biosynthesis protein SpsC (pyridoxal phosphate-dependent enzyme, putative dTDP-4-oxo-6-deoxy-D-glucose transaminase)		σE,σK	8982457	0.524	Archaea, Cyano, Beta, Gamma, DeltaEps, Spiro	80	189	38	8	41	11	19	4		0	1	0	3	3	4	4	4	1	0	0	4	1	1	1	3	3	2	1	2	2	2	1	4	1	1	0
spsD		BSU37880	16080839	P39624	289	COG00456	2	Spore coat polysaccharide biosynthesis protein SpsD (dTDP-glycosamine N-acetyltransferase)		σE,σK	8982457	0.516	Archaea, Beta	95	1018	45	1	49	3	17	6		4	0	3	18	5	13	13	6	3	7	7	10	20	21	22	22	21	20	21	23	18	18	23	18	24	20	12
spsE		BSU37870	16080838	P39625	373	COG02089	1	Spore coat polysaccharide biosynthesis protein SpsE (putative PEP:sugar pyruvyltransferase)		σE,σK	8982457	0.558	Archaea, Actino, Cyano, Alpha, Beta, Gamma, DeltaEps, Spiro	40	57	12	34	27	25	4	19		0	0	0	1	1	1	0	1	1	0	0	1	0	0	0	0	0	0	0	0	0	0	0	1	0	0	0
spsF		BSU37860	255767796	P39626	240	COG01861	1	Spore coat polysaccharide biosynthesis protein SpsF (glycosyltransferase)		σE,σK	8982457	0.485	Archaea, Actino, Cyano, Alpha, Beta, Gamma, DeltaEps, Spiro	31	34	9	37	22	30	4	19		0	0	0	1	2	1	0	1	1	0	0	1	0	0	0	0	0	0	0	0	0	0	0	1	0	0	0
spsG		BSU37850	16080836	P39627	339	COG03980	1	Spore coat polysaccharide biosynthesis protein SpsG (glycosyltransferase)		σE,σK	8982457	0.552	Archaea	32	38	9	37	22	30	2	21		0	0	0	1	1	1	0	1	1	0	0	1	0	0	0	0	0	0	0	0	0	0	0	1	0	0	0
spsI		BSU37840	16080835	P39629	246	COG01209	1	Spore coat polysaccharide biosynthesis protein SpsI (dTDP-glucose pyrophosphorylase)		σE,σK	8982457	0.551	Archaea, Actino, Alpha, Beta, Gamma, DeltaEps	68	89	34	12	34	18	9	14		0	1	0	1	1	1	0	1	1	0	0	2	1	1	1	1	1	1	1	1	1	1	1	1	1	1	1
spsJ		BSU37830	16080834	P39630	315	COG01088	1	Spore coat polysaccharide biosynthesis protein SpsJ (dTDP-D-glucose 4,6-dehydratase)		σE,σK	8982457	0.554	Archaea, Actino, CyanoBeta, Gamma, DeltaEps, Spiro	68	81	33	13	35	17	8	15		0	1	0	1	1	2	0	1	1	0	0	2	1	1	1	1	1	1	1	1	1	1	1	1	1	1	1
spsK		BSU37820	255767795	P39631	283	COG01091	1	Spore coat polysaccharide biosynthesis protein SpsK (dTDP-4-dehydrorhamnose reductase)		σE,σK	8982457	0.499	Archaea, Actino, Cyano, Alpha, Beta, Gamma, DeltaEps, Spiro	58	67	33	13	24	28	11	12		0	1	0	1	1	1	0	1	1	0	0	1	1	1	1	1	1	1	1	1	1	1	1	1	1	1	1
spsL		BSU37810	50812301	Q7WY56	151	COG01898	1	Spore coat polysaccharide biosynthesis protein SpsL (contains dTDP-4-dehydrorhamnose 3,5-epimerase-like cupin domain)		σE,σK		0.557	Archaea, DeltaEps	61	80	33	13	28	24	12	11		0	1	0	1	1	1	0	1	1	0	0	1	1	1	1	1	1	1	2	1	1	1	1	1	1	1	1
Spore germination
gerAA		BSU33050	255767754	P07868	482	SpOG0121	5	Spore germination receptor GerABC, GerA subunit (L-alanine receptor)		σF,σG	16497325	0.52	–	94	429	46	0	47	5	16	7		5	4	4	5	4	3	3	4	4	5	7	4	7	6	7	7	6	5	8	10	5	4	7	8	9	7	4
gerAB		BSU33060	16080359	P07869	365	SpOG0122	6	Spore germination receptor GerABC, GerB family (amino acid transporter)		σF,σG	16497325	0.537	–	93	483	46	0	46	6	15	8		5	7	4	5	4	4	5	4	3	8	12	4	5	4	5	7	6	5	7	9	7	6	7	8	9	8	5
gerAC		BSU33070	16080360	P07870	373	SpOG0123	5	Spore germination receptor GerABC, GerC subunit		σF,σG	16497325	0.493	–	93	451	46	0	46	6	15	8		4	3	4	5	4	4	4	4	4	6	8	4	6	5	6	8	7	5	10	12	8	5	9	8	11	7	4
gerD		BSU01550	16077223	P16450	185	SpOG0124	1	Spore germination receptor GerD		σG	8982457	0.653	–	50	51	46	0	3	49	1	22		1	1	1	1	1	1	1	1	1	1	1	1	1	1	1	1	1	1	1	1	1	1	1	1	1	1	1
lgt		BSU34990	16080552	O34752	269	COG00682	1	Prolipoprotein diacylglyceryl transferase, diacylglycerol modification of GerC and GerD			8982457	0.542	Chloroflexi, Cyano, Thermotogae	99	142	46	0	52	0	23	0		1	1	1	1	1	1	1	1	2	1	1	1	2	2	2	2	2	2	2	3	2	3	2	2	2	2	1
gerM		BSU28380	16079890	P39072	366	COG05401	1	Spore germination and sporulation (stage II) regulator GerM	Y	σE	8982457	0.559	Chloroflexi, Spiro	91	156	45	1	46	6	17	6		0	1	2	2	1	2	2	1	2	1	1	2	2	2	2	2	2	2	2	2	2	2	2	2	2	2	2
gpr		BSU25540	16079608	P22322	368	SpOG0115	1	Germination protease		σF,σG	16497325	0.541	–	99	99	46	0	52	0	17	6		1	1	1	1	1	1	1	1	1	1	1	1	1	1	1	1	1	1	1	1	1	1	1	1	1	1	1
yfkR		BSU07780	16077845	O35028	384	SpOG0123	5	Spore germination protein YfkR, GerC family				0.521	–	93	451	46	0	46	6	15	8		4	3	4	5	4	4	4	4	4	6	8	4	6	5	6	8	7	5	10	12	8	5	9	8	11	7	4
gerBB		BSU35810	255767774	P39570	368	SpOG0122	6	Spore germination protein GerBB, GerB family		σG	8982457	0.535	–	93	483	46	0	46	6	15	8		5	7	4	5	4	4	5	4	3	8	12	4	5	4	5	7	6	5	7	9	7	6	7	8	9	8	5
gerBC		BSU35820	16080635	P39571	374	SpOG0123	5	Spore germination protein GerBC, GerC family, germination response to the combination of glucose, fructose, L-asparagine, and KCl		σG	8982457	0.542	–	93	451	46	0	46	6	15	8		4	3	4	5	4	4	4	4	4	6	8	4	6	5	6	8	7	5	10	12	8	5	9	8	11	7	4
gerKA		BSU03700	16077438	P49939	544	SpOG0121	5	Spore germination protein GerKA, GerA family		σG	8982457	0.53	–	94	429	46	0	47	5	16	7		5	4	4	5	4	3	3	4	4	5	7	4	7	6	7	7	6	5	8	10	5	4	7	8	9	7	4
gerKB		BSU03720	16077440	P49940	373	SpOG0122	6	Spore germination protein KB		σG	8982457	0.541	–	93	483	46	0	46	6	15	8		5	7	4	5	4	4	5	4	3	8	12	4	5	4	5	7	6	5	7	9	7	6	7	8	9	8	5
gerKC		BSU03710	16077439	P49941	407	SpOG0123	5	Spore germination protein KC, GerC family		σG	8982457	0.53	–	93	451	46	0	46	6	15	8		4	3	4	5	4	4	4	4	4	6	8	4	6	5	6	8	7	5	10	12	8	5	9	8	11	7	4
gerPA		BSU10720	16078136	O06721	73	SpOG0110	2	Spore germination protein GerPA		σK		0.592	–	41	205	37	9	4	48	0	23		0	0	3	11	5	10	4	3	0	13	12	6	5	5	5	5	5	5	6	5	5	7	5	5	5	6	5
gerPB		BSU10710	16078135	O06720	80	SpOG0111	1	Spore germination protein GerPB, DUF2539		σK		0.491	–	35	35	35	11	0	52	0	23		0	0	1	1	1	1	1	1	0	1	1	1	1	1	1	1	1	1	1	1	1	1	1	1	1	1	1
gerPC		BSU10700	16078134	O06719	205	SpOG0112	1	Spore germination protein GerPC		σK		0.597	–	41	50	37	9	4	48	0	23		0	0	1	2	1	2	1	1	0	4	4	2	1	1	1	1	1	1	1	1	1	1	1	1	1	1	1
gerPD		BSU10690	16078133	O06718	58	SpOG0113	1	Spore germination protein GerPD		σK		0.631	–	37	38	37	9	0	52	0	23		0	0	1	1	1	1	1	1	0	1	1	1	1	1	1	1	1	1	1	1	1	1	1	1	1	1	1
gerPE		BSU10680	16078132	O06717	133	SpOG0114	1	Spore germination protein GerPE		σK		0.531	–	37	37	37	9	0	52	0	23		0	0	1	1	1	1	1	1	0	1	1	1	1	1	1	1	1	1	1	1	1	1	1	1	1	1	1
gerPF		BSU10670	16078131	O06716	75	SpOG0110	2	Spore germination protein GerPF		σK		0.521	–	41	205	37	9	4	48	0	23		0	0	3	11	5	10	4	3	0	13	12	6	5	5	5	5	5	5	6	5	5	7	5	5	5	6	5
yndD		BSU17750	16078838	O31808	520	SpOG0121	5	Spore germination protein YndD, GerA family	N	σG		0.543	–	94	429	46	0	47	5	16	7		5	4	4	5	4	3	3	4	4	5	7	4	7	6	7	7	6	5	8	10	5	4	7	8	9	7	4
yndF		BSU17770	16078840	O31810	404	SpOG0123	5	Spore germination protein, GerC family	N	σG		0.59	–	93	451	46	0	46	6	15	8		4	3	4	5	4	4	4	4	4	6	8	4	6	5	6	8	7	5	10	12	8	5	9	8	11	7	4
gerBA		BSU35800	255767773	P39569	483	SpOG0121	5	Spore germination protein GerBA, GerA family		σG	8982457	0.512	–	94	429	46	0	47	5	16	7		5	4	4	5	4	3	3	4	4	5	7	4	7	6	7	7	6	5	8	10	5	4	7	8	9	7	4
yfkQ		BSU07790	16077846	O34486	513	SpOG0121	5	Spore germination protein YfkQ, GerA family				0.526	–	94	429	46	0	47	5	16	7		5	4	4	5	4	3	3	4	4	5	7	4	7	6	7	7	6	5	8	10	5	4	7	8	9	7	4
yfkT		BSU07760	16077843	O34573	358	SpOG0122	6	Similar to spore germination protein, GerB family				0.573	–	93	483	46	0	46	6	15	8		5	7	4	5	4	4	5	4	3	8	12	4	5	4	5	7	6	5	7	9	7	6	7	8	9	8	5
yndE		BSU17760	16078839	O31809	363	SpOG0122	6	Similar to spore germination protein GerB (amino acid permease)	N	σG		0.535	–	93	483	46	0	46	6	15	8		5	7	4	5	4	4	5	4	3	8	12	4	5	4	5	7	6	5	7	9	7	6	7	8	9	8	5
gerXB		BCE_2754	42781811	Q736Z6	372	SpOG0122	6	Spore germination protein XB, GerB family				0.568	–	93	483	46	0	46	6	15	8		5	7	4	5	4	4	5	4	3	8	12	4	5	4	5	7	6	5	7	9	7	6	7	8	9	8	5
ispA		CD2246	126699864	Q185C0	319	COG01404	1	Germination-specific serine protease				0.664	Archaea, Actino, Cyano, Gamma, DeltaEps	90	420	45	1	44	8	16	7		0	1	2	7	2	5	8	3	2	4	3	6	4	4	4	4	4	8	5	4	8	6	8	6	8	6	3
aprE		CD2247	255767238	Q185B9	381	SpOG0240	1	Germination-specific protease subtilisin E				0.771	Archaea, Actino, Cyano, AlphaGamma, DeltaEps	38	50	31	15	7	45	3	20		0	0	0	2	2	2	2	1	1	0	0	2	1	1	1	1	1	2	1	1	1	1	1	1	1	1	0
Spo0A phosphorylation
kinA		BSU13990	16078463	P16497	606	SpOG0064	1	Sporulation sensor histidine kinase A (Stage II sporulation protein J)		σH	8982457	0.579	–	26	43	26	20	0	52	0	23		0	0	0	1	1	1	2	1	0	0	0	1	1	1	1	1	1	1	1	3	3	1	4	4	1	1	1
kinB		BSU31450	255767715	Q08430	428	SpOG0065	1	Sporulation sensor histidine kinase B			8982457	0.562	–	40	93	40	6	0	52	1	22		0	0	3	1	1	1	0	1	5	1	1	1	3	3	3	3	3	3	3	3	3	2	4	4	3	3	1
kinC		BSU14490	16078513	P39764	428	SpOG0066	1	Sporulation sensor histidine kinase C			8982457	0.602	–	6	10	6	40	0	52	0	23		0	0	0	2	1	2	2	1	0	0	0	2	0	0	0	0	0	0	0	0	0	0	0	0	0	0	0
kinD		BSU13660	16078430	O31671	506	SpOG0067	1	Sporulation sensor histidine kinase D				0.539	–	26	27	26	20	0	52	1	22		0	0	2	1	1	1	1	1	0	0	0	1	1	1	1	1	1	1	1	1	1	1	1	1	1	1	1
kinE		BSU13530	16078417	O31661	738	SpOG0068	1	Sporulation sensor histidine kinase E				0.531	–	36	112	36	10	0	52	0	23		0	1	1	5	1	1	4	1	1	4	3	5	0	3	1	3	3	3	3	4	3	2	4	4	3	3	2
rapD		BSU36380	16080691	P94583	354	COG00457	1	Response regulator aspartate phosphatase D				0.651	Cyano	96	1335	44	2	51	1	18	5		9	1	8	19	11	17	17	16	4	2	2	22	18	22	23	26	25	22	21	24	21	25	22	24	22	27	19
phrC		BSU03780	16077446	P94416	40	SpOG0131	2	Phosphatase (RapC) regulator / competence and sporulation stimulating factor (CSF)		σH		0.638	–	31	45	30	16	0	52	0	23		0	0	0	4	4	4	2	4	0	0	1	2	1	1	1	1	1	1	1	1	1	1	1	1	1	1	1
phrG		BSU40310	16081083	O32295	38	SpOG0118	1	Regulator of the activity of phosphatase RapG		σH		0.674	–	4	7	4	42	0	52	0	23		0	0	0	2	1	0	1	3	0	0	0	0	0	0	0	0	0	0	0	0	0	0	0	0	0	0	0
kapD		BSU31470	16080199	O05231	205	COG05018	1	Inhibitor of the KinA pathway to				0.596	Cyano, Gamma, DeltaEps	49	56	30	16	19	33	1	22		0	0	0	1	0	1	1	0	1	1	1	1	1	1	1	1	1	1	1	1	1	1	1	1	1	1	1
kbaA		BSU01560	16077224	P16449	198	SpOG0150	1	Integral membrane protein, activator of sporulation histidine kinase KinB			8982457	0.562	–	44	44	43	3	0	52	4	19		0	1	1	1	1	1	1	1	1	1	1	1	1	1	1	1	1	1	1	1	1	1	1	1	1	1	1
CD2492		CD2492	126700109	Q182H8	912	SpOG0233	1	Clostridial sporulation sensor histidine kinase CD2492					–	4	13	0	46	4	48	0	23		0	0	0	0	0	0	0	0	0	0	0	0	0	0	0	0	0	0	0	0	0	0	0	0	0	0	0
CD1579		CD1579	126699182	Q186D3	618	SpOG0234	1	Clostridial sporulation sensor histidine kinase CD1579					–	3	3	0	46	3	49	0	23		0	0	0	0	0	0	0	0	0	0	0	0	0	0	0	0	0	0	0	0	0	0	0	0	0	0	0
Ca_c0903		CA_C0903	15894190	Q97KL4	683	SpOG0235	1	Clostridial sporulation sensor histidine kinase CAC0323/CAC0903					–	19	32	0	46	19	33	0	23		0	0	0	0	0	0	0	0	0	0	0	0	0	0	0	0	0	0	0	0	0	0	0	0	0	0	0
Ca_c3319		CA_C3319	15896562	Q97E01	445	SpOG0236	1	Sensory transduction histidine kinase				0.584	–	2	2	0	46	2	50	0	23		0	0	0	0	0	0	0	0	0	0	0	0	0	0	0	0	0	0	0	0	0	0	0	0	0	0	0
Ca_c0437		CA_C0437	15893728	Q97LW7	637	Cloac only	1	Sensory transduction histidine kinase				0.57	–	1	1	0	46	1	51	0	23		0	0	0	0	0	0	0	0	0	0	0	0	0	0	0	0	0	0	0	0	0	0	0	0	0	0	0
Signaling
spoIIAA	RsbV	BSU04710	16077538	P10727	109	COG01366	1	Anti-anti-sigma regulatory factor (antagonist of anti-sigma factor, stand-alone STAS domain)		σH	8982457	0.559	Actino, Cyano, Gamma, Spiro	63	176	43	3	19	33	17	6		0	0	1	7	6	8	4	8	3	14	13	8	1	1	1	1	1	1	1	1	1	1	1	1	1	1	0
rsbW		BSU04720	16077539	P17904	160	COG02172	1	Anti-sigma regulatory factor, Ser/Thr protein kinase			8982457	0.562	Actino, Cyano, Gamma, Spiro	68	105	42	4	25	27	15	8		0	0	1	2	2	2	2	2	2	3	3	2	1	1	1	1	1	1	1	1	1	1	1	1	1	1	0
yhcV		BSU09230	16077988	P54606	140	COG00517	3	CBS domain, transcribed in the spore	N	σG	16497325	0.607	Actino, Alpha, Beta, Gamma	88	631	43	3	44	8	13	10		5	0	6	9	1	9	8	1	1	2	3	7	8	8	8	8	8	8	8	8	8	8	8	8	8	8	8
ykuL		BSU14130	16078477	O31698	147	COG00517	3	CBS domain		Spo0A	10869437	0.585	Actino, Alpha, Beta, Gamma	88	631	43	3	44	8	13	10		5	0	6	9	1	9	8	1	1	2	3	7	8	8	8	8	8	8	8	8	8	8	8	8	8	8	8
ylbB		BSU14950	255767340	O34682	148	COG00517	3	CBS domain	N	σF	16497325	0.52	Actino, Alpha, Beta, Gamma	88	631	43	3	44	8	13	10		5	0	6	9	1	9	8	1	1	2	3	7	8	8	8	8	8	8	8	8	8	8	8	8	8	8	8
ytsP		BSU29640	255767680	O34553	163	COG01956	1	Uncharacterized protein, contains GAF domain		Spo0A	10869437	0.65	Actino, Alpha, Beta, Gamma	67	67	44	2	22	30	8	15		0	1	1	1	1	1	1	1	1	1	1	1	1	1	1	1	1	1	1	1	1	1	1	1	1	1	1
prkA		BSU08970	16077962	P39134	631	COG02766	1	Serine protein kinase	Y	σE	12662922	0.543	Archaea, Alpha, Beta, Gamma, DeltaEps	73	77	46	0	26	26	3	20		1	3	1	1	1	1	1	1	1	1	1	1	1	1	1	1	1	1	1	1	1	1	1	1	1	1	1
House cleaning
arsB		BSU25790	255767593	P45946	346	COG00798	1	Arsenite efflux transporter	N	σF	16497325	0.65	Archaea, Actino, Cyano, Alpha, Beta, Gamma, DeltaEps, Spiro	61	99	32	14	28	24	12	11		0	1	0	1	0	1	0	0	3	0	0	0	2	2	2	2	2	2	2	3	2	3	2	2	2	3	1
arsC		BSU25780	16079631	P45947	139	COG00394	1	Arsenate reductase	N	σF	16497325	0.621	Archaea, Actino, Cyano, Gamma, DeltaEps, Spiro	99	243	46	0	52	0	23	0		4	3	3	3	3	2	3	3	3	4	4	2	3	3	3	3	3	3	3	4	3	4	3	3	3	3	3
katA		BSU08820	255767204	P26901	483	COG00753	2	Vegetative catalase 1				0.753	Archaea, Actino, Cyano, Alpha, Beta, Gamma, DeltaEps, Spiro	48	127	39	7	8	44	3	20		1	0	0	3	3	3	3	3	1	2	4	2	4	4	4	4	4	3	3	4	3	2	3	4	4	4	1
katX		BSU38630	16080914	P94377	547	COG00753	2	Major catalase in spores		σF	16497325	0.598	Archaea, Actino, Cyano, Alpha, Beta, Gamma, DeltaEps, Spiro	48	127	39	7	8	44	3	20		1	0	0	3	3	3	3	3	1	2	4	2	4	4	4	4	4	3	3	4	3	2	3	4	4	4	1
sodA		BSU25020	255767567	P54375	202	COG00605	1	Superoxide dismutase	N			0.798	Actino, CyanoBeta, GammaSpiro	89	172	46	0	42	10	6	17		1	1	2	2	2	2	2	2	2	2	2	2	3	3	3	3	3	3	3	3	3	3	3	3	3	3	3
ahpF		BSU40100	16081062	P42974	509	COG03634	1	Alkyl hydroperoxide reductase			21667307	0.687	Alpha, Beta, Gamma	45	46	34	12	11	41	6	17		2	0	1	1	1	1	1	1	1	0	0	0	1	1	1	1	1	1	1	1	1	1	1	1	1	1	1
tpx		BSU29490	16080001	P80864	167	COG02077	1	Thiol peroxidase				0.75	Alpha, Gamma, DeltaEps, Spiro	60	62	44	2	15	37	4	19		0	0	1	1	1	1	1	1	1	1	1	1	1	1	1	1	1	1	1	1	1	1	1	1	1	1	1
CD0825		CD0825	126698405	Q18A24	178	COG01592	1	Rubrerythrin				0.571	Archaea, Actino, DeltaEps, Spiro	52	238	0	46	52	0	16	7		0	0	0	0	0	0	0	0	0	0	0	0	0	0	0	0	0	0	0	0	0	0	0	0	0	0	0
CD1433		CD1433	126699037	Q18BV5	713	COG00450	1	Peroxiredoxin					Alpha, Beta, Gamma, Spiro	75	98	45	1	29	23	18	5		2	2	1	2	2	1	2	2	2	2	2	1	1	1	1	1	1	1	1	1	1	1	1	1	1	1	1
splB	spl	BSU13930	16078457	P37956	342	COG01533	1	Spore photoproduct (thymine dimer) lyase		σG	8982457	0.584	Actino, Cyano, Alpha, DeltaEps	93	161	42	3	50	2	17	6		2	3	1	1	1	1	1	1	1	2	2	1	1	1	1	1	1	1	1	1	1	1	2	1	1	1	0
mutT		BSU04330	16077500	P96590	149	COG00494	2	Antimutator 8-oxo-dGTPase, Nudix superfamily		σF	16497325	0.489	Archaea, Actino, Cyano, Alpha, Gamma	82	566	43	3	38	14	14	9		2	0	3	3	3	4	4	2	6	1	2	1	17	20	20	22	22	20	18	23	19	22	17	22	22	22	7
ytkD		BSU30630	16080115	O35013	158	COG00494	2	Nucleoside triphosphate phosphohydrolase, Nudix superfamily		σF		0.591	Archaea, Actino, Cyano, Alpha, Gamma	91	341	44	2	46	6	12	11		4	0	4	2	1	3	2	2	2	1	2	3	6	6	6	6	6	7	8	6	6	7	7	5	6	8	3
CD3661		CD3661	126701288	Q181R3	106	SpOG0182	1	Nucleoside triphosphate pyrophosphatase, MazG superfamily					Fusobacteria	47	47	5	41	42	10	3	20		0	1	0	0	0	0	0	0	0	0	0	0	0	0	0	0	0	0	0	0	0	0	0	0	0	0	0
yqiQ	PrpB	BSU24120	16079468	P54528	301	COG02513	1	2-methylisocitrate lyase		σE		0.502	Archaea, Actino, Alpha, Beta, Gamma, DeltaEps	41	51	35	11	5	47	3	20		1	0	0	1	2	1	2	1	0	1	1	1	1	1	1	1	1	1	2	1	1	1	1	2	2	2	1
paiA		BSU32150	16080268	P21340	172	COG00456	2	N1-spermidine/spermine acetyltransferase				0.622	Actino, Alpha, Gamma, Spiro	95	1018	45	1	49	3	17	6		4	0	3	18	5	13	13	6	3	7	7	10	20	21	22	22	21	20	21	23	18	18	23	18	24	20	12
Cell division, DNA replication
dnaA		BSU00010	16077069	P05648	446	COG00593	1	Chromosomal replication initiator protein DnaA			10781575	0.606	Actino, Cyano, DeltaEps	98	115	46	0	51	1	23	0		1	1	2	1	1	1	1	1	1	1	1	1	1	1	1	1	1	1	1	1	1	1	1	2	1	1	1
dnaB		BSU28990	16079951	P07908	472	COG03611	1	Replication initiation and membrane attachment protein			10781575	0.539	–	44	45	44	2	0	52	4	19		0	0	1	1	1	1	1	1	1	1	1	1	1	1	1	1	1	1	1	1	1	1	1	1	2	1	1
dnaD		BSU22350	16079292	P39787	232	COG03935	1	DNA replication protein DnaD			10781575	0.598	–	97	203	46	0	50	2	19	4		1	1	2	1	1	1	2	1	1	1	1	1	5	5	5	5	5	4	4	5	5	3	4	6	3	3	2
yocI		BSU19220	16078982	O34748	591	COG00514	1	ATP-dependent nucleic acid helicase			10869437	0.53	Archaea, Actino, Cyano, Gamma, DeltaEps, Spiro	65	114	34	12	30	22	6	17		0	0	1	2	0	2	2	0	0	0	0	2	2	2	2	2	2	2	2	2	2	3	2	2	2	2	2
ligD	ykoU	BSU13400	16078405	O34398	611	COG03285	1	ATP-dependent DNA ligase		σG,SpoVT	16497325	0.527	Archaea, Actino, Alpha, Beta, Gamma, DeltaEps	25	28	12	34	12	40	2	21		1	0	0	1	0	1	1	0	0	0	0	1	0	0	0	0	0	0	0	0	0	0	0	0	0	0	0
ykoV		BSU13410	16078406	O34859	311	COG01273	1	ATP-dependent DNA ligase subunit	N	σG,SpoVT	16497325	0.568	Archaea, Actino, Alpha, Beta, Gamma, DeltaEps	63	63	38	8	24	28	4	19		1	1	0	1	1	1	1	1	1	1	1	1	1	1	1	1	1	1	1	1	1	1	1	1	1	1	1
lonB		BSU28210	16079873	P42425	552	COG01067	1	Lon-like ATP-dependent protease		σF	16497325	0.543	Archaea, Alpha, DeltaEps	89	146	44	2	45	7	6	17		1	0	1	1	1	1	1	1	1	1	1	1	1	1	1	1	1	1	1	1	1	1	1	1	1	1	1
ctaA		BSU14870	16078551	P12946	306	COG01612	1	Cytochrome aa3-controlling protein		σE		0.634	Archaea, Chloroflexi, Cyano, Spiro	48	53	46	0	1	51	5	18		2	1	1	1	1	1	1	1	1	2	2	1	1	1	1	1	1	1	1	1	1	1	1	1	1	1	1
kgsA		BSU00420	16077110	P37468	292	COG00030	2	Dimethyladenosine transferase	N	σF	16497325	0.608	Archaea, Actino, Alpha, Beta, Gamma	99	108	46	0	52	0	23	0		1	1	1	1	1	1	1	1	1	1	1	1	1	1	1	1	1	1	1	1	1	1	1	1	1	1	1
jag		BSU41030	16081155	Q01620	208	COG01847	1	SpoIIIJ-associated RNA/ssDNA-binding protein				0.575	DeltaEps, Spiro	98	98	45	1	52	0	21	2		1	0	1	1	1	1	1	1	1	1	1	1	1	1	1	1	1	1	1	1	1	1	1	1	1	1	1
yqfS		BSU25130	16079568	P54476	297	COG00648	1	Endonuclease IV		σG	16497325 12486072	0.667	Archaea, ActinoGamma, DeltaEps, Spiro	97	108	46	0	50	2	20	3		1	1	1	1	1	1	1	1	1	1	1	1	1	1	1	1	1	1	1	1	1	2	1	1	1	2	1
sirA	yneE	BSU17900	16078853	P45707	148	SpOG0154	1	Sporulation inhibitor of DNA replication		Spo0A	10869437 19329632	0.557	–	39	39	38	8	0	52	0	23		0	0	0	1	1	1	1	1	1	1	1	1	1	1	1	1	1	1	1	1	1	1	1	1	1	1	1
exoA		BSU22010	16079259	P54161	296	COG00258	1	5'-3'-exonuclease		σG	16497325	0.612	Actino	99	145	46	0	52	0	23	0		1	1	2	2	2	2	2	2	2	2	2	2	2	2	2	2	2	2	2	2	2	2	2	2	2	2	2
yngJ		BSU18260	16078887	O34421	380	COG01960	1	Acyl-CoA dehydrogenase		σE		0.647	Actino, DeltaEps, Spiro	83	407	44	2	38	14	10	13		16	3	7	5	3	4	6	3	2	3	3	6	6	6	6	6	6	6	6	6	4	6	6	6	6	6	6
yyaA		BSU40990	16081151	P37524	283	COG01475	2	Spo0J-like DNA-binding protein YyaA			11807071	0.559	Actino, Alpha, DeltaEps, Spiro	99	233	46	0	52	0	23	0		7	2	2	2	2	2	2	2	2	2	2	2	2	2	2	2	2	2	2	2	2	4	2	2	2	2	2
sbcC	yiry	BSU10650	255767245	O06714	1130	COG00419	1	DNA repair ATPase SbcC				0.531	Actino, Alpha, Gamma, DeltaEps, Spiro	95	181	45	1	49	3	20	3		2	0	1	1	1	1	2	1	1	1	1	1	3	2	3	3	2	1	3	3	4	2	3	3	2	4	1
yppF		BSU22260	16079284	P50834	62	SpOG0140	1	Site-specific integrase		Spo0A	10869437	0.601	–	32	32	32	14	0	52	0	23		0	0	1	1	1	1	1	1	0	1	1	0	1	1	1	1	1	1	1	1	1	1	1	1	1	1	1
yqhH		BSU24580	16079514	P54509	557	COG00553	1	RNA polymerase-associated helicase protein, SNF2 family	N	σF	16497325	0.603	Archaea, Actino, Cyano, Alpha, Beta, Gamma, DeltaEps, Spiro	76	235	35	11	40	12	8	15		4	0	3	2	0	2	2	0	0	0	0	2	4	3	5	5	3	4	4	4	3	6	3	5	4	3	3
Transport
dppA		BSU12920	255767301	P26902	274	COG02362	2	D-alanyl-aminopeptidase				0.537	Archaea, Actino, Cyano, Alpha, Beta, Gamma, DeltaEps, Spiro	24	26	12	34	11	41	0	23		0	0	0	1	0	1	1	1	0	1	1	1	0	0	0	0	0	0	0	0	0	0	0	0	0	0	0
dppB		BSU12930	16078358	P26903	308	COG00601	2	Dipeptide ABC transporter permease protein DppB				0.535	Alpha, Beta, Gamma, DeltaEps, Spiro	98	485	46	0	51	1	17	6		4	1	2	3	3	3	6	3	3	6	6	6	7	7	7	9	9	7	7	8	7	8	6	6	8	10	5
dppC		BSU12940	16078359	P26904	320	COG01173	2	Dipeptide ABC transporter permease protein DppC				0.467	Actino, Alpha, Beta, GammaSpiro	98	493	46	0	51	1	17	6		4	1	2	3	3	3	6	3	4	6	6	6	9	7	7	9	9	8	7	9	7	8	7	6	8	10	5
dppD		BSU12950	16078360	P26905	335	COG00444	2	Dipeptide ABC transporter ATP-binding protein DppD				0.522	Archaea, Actino, Alpha, Gamma, Spiro	97	377	46	0	50	2	16	7		3	1	2	3	3	3	6	2	2	2	4	6	5	4	4	7	7	5	4	6	4	5	4	4	5	6	4
dppE		BSU12960	255767302	P26906	549	COG04166	1	Dipeptide ABC transporter dipeptide-binding protein DppE				0.592	Alpha, Gamma, Spiro	78	344	43	3	34	18	13	10		2	1	1	2	2	3	2	2	0	2	2	2	11	10	11	14	13	12	12	13	11	12	11	11	12	12	8
glcU		BSU03920	16077460	P40420	287	COG04975	1	Glucose uptake protein glcU		σG		0.544	Actino	25	44	22	24	3	49	3	20		0	0	0	1	0	1	1	0	0	0	0	1	2	2	2	2	2	2	2	2	2	2	2	2	2	3	2
mrpA		BSU31600	161511068	Q9K2S2	801	COG01009	1	Na+/H+ antiporter Mrp subunits A and B				0.547	Archaea, Alpha, Beta, Gamma, DeltaEps	51	86	35	11	15	37	5	18		1	0	2	2	0	1	2	0	0	0	0	1	2	2	2	2	2	2	2	2	2	2	2	2	2	2	2
oppA	spo0KA	BSU11430	16078208	P24141	545	COG00747	1	Oligopeptide ABC transporter (binding protein) (initiation of sporulation, competence development)			8982457	0.686	Alpha, Beta, Gamma, Spiro	74	321	33	13	40	12	5	18		8	0	1	0	0	1	4	0	0	0	0	4	4	4	4	4	4	3	3	4	2	4	2	2	4	4	2
oppB	spo0KB	BSU11440	16078209	P24138	311	COG00601	2	Oligopeptide ABC transporter (permease) (initiation of sporulation, competence development)			8982457	0.579	Alpha, Beta, Gamma, Spiro	98	485	46	0	51	1	17	6		4	1	2	3	3	3	6	3	3	6	6	6	7	7	7	9	9	7	7	8	7	8	6	6	8	10	5
oppC	spo0KC	BSU11450	16078210	P24139	305	COG01173	2	Oligopeptide ABC transporter (permease) (initiation of sporulation, competence development)			8982457	0.645	Actino, Cyano, Alpha, Beta, Gamma, Spiro	98	493	46	0	51	1	17	6		4	1	2	3	3	3	6	3	4	6	6	6	9	7	7	9	9	8	7	9	7	8	7	6	8	10	5
oppD	spo0KD	BSU11460	16078211	P24136	358	COG00444	2	Oligopeptide ABC transporter (ATP-binding protein) (initiation of sporulation, competence development)			8982457	0.596	Archaea, Actino, Gamma	97	377	46	0	50	2	16	7		3	1	2	3	3	3	6	2	2	2	4	6	5	4	4	7	7	5	4	6	4	5	4	4	5	6	4
oppF	spo0KE	BSU11470	16078212	P24137	305	COG04608	1	Oligopeptide ABC transporter (ATP-binding protein) (initiation of sporulation, competence development)			8982457	0.597	Actino, Alpha	94	344	45	1	48	4	16	7		3	0	2	3	3	3	6	3	1	4	4	6	5	6	6	6	6	5	4	6	4	5	4	4	5	6	4
ycgF		BSU03090	16077378	O34586	209	COG01280	1	Predicted amino acid permease		σE		0.541	Archaea, Alpha, Gamma	61	175	41	5	19	33	5	18		0	0	0	2	1	2	4	1	1	4	4	3	6	5	6	6	5	5	4	5	6	4	2	4	4	7	4
yloB		BSU15650	16078629	O34431	890	COG00474	1	P-type calcium transport ATPase	N	σE		0.566	Archaea, CyanoBeta, Gamma, DeltaEps, Spiro	76	258	35	11	40	12	7	16		1	0	1	1	0	1	1	0	0	0	0	1	4	4	4	4	4	4	3	4	3	5	4	4	3	4	2
ytlA		BSU30595	255767699	C0SP84	334	COG00715	1	ABC transporter protein		σK		0.501	Beta	94	291	46	0	47	5	8	15		1	3	1	2	1	2	2	1	1	2	2	1	4	4	4	4	4	4	5	4	4	5	4	4	5	5	4
ytlC		BSU30610	16080113	O34314	260	COG01116	1	ABC transporter ATP-binding protein		σK		0.576	Archaea, Actino, Alpha, Beta, Gamma, DeltaEps, Spiro	93	277	46	0	46	6	13	10		1	3	1	2	1	2	2	1	2	1	1	1	4	4	4	4	4	4	5	4	4	5	4	4	5	5	4
ytlD		BSU30620	16080114	O34649	270	COG00600	1	Predicted permease		σK		0.523	Actino, Cyano, Alpha, Beta, Gamma	94	295	46	0	47	5	11	12		1	2	1	2	2	2	2	2	3	2	2	1	4	4	4	4	4	4	6	4	4	5	4	4	5	5	4
ytrB		BSU30450	16080097	O34641	292	COG01131	1	Similar to ABC transporter (ATP-binding protein)				0.556	Actino, Gamma, Spiro	99	1531	46	0	52	0	21	2		8	7	9	14	11	16	19	10	11	8	9	11	21	23	23	23	24	23	24	22	21	23	20	20	24	26	18
ytrC		BSU30440	16080096	O34898	328	SpOG0170	2	Membrane component of an ABC-type transporter YtrC/YtrD				0.564	–	49	64	35	11	14	38	4	19		0	0	1	2	2	3	1	2	1	1	1	1	1	1	1	1	1	1	1	2	2	1	2	3	1	2	2
ytrD		BSU30430	16080095	O34953	325	SpOG0170	2	Membrane component of an ABC-type transporter YtrC/YtrD				0.584	–	49	64	35	11	14	38	4	19		0	0	1	2	2	3	1	2	1	1	1	1	1	1	1	1	1	1	1	2	2	1	2	3	1	2	2
ytrE		BSU30420	16080094	O34392	231	COG01136	1	ABC transporter ATPase subunit				0.564	Archaea, Actino, Cyano, Alpha, Beta, Gamma, DeltaEps, Spiro	78	767	35	11	42	10	10	13		2	0	1	7	0	6	7	0	0	0	0	6	11	11	11	13	13	16	16	13	12	13	11	12	19	15	10
ytvI		BSU29160	16079968	O34991	371	COG00628	1	Predicted permease	Y/N	σE	15547282 12662922	0.529	Fusobacteria	99	373	46	0	52	0	21	2		3	1	3	5	1	6	5	1	3	2	2	5	6	6	6	6	6	6	6	6	6	6	6	6	6	6	5
yusA	metQ	BSU32730	16080325	O32167	274	COG01464	1	Methionine-binding lipoprotein of a Tct-type transporter		Spore coat	Spore coat	0.769	Actino, Alpha, Beta, Gamma, DeltaEps, Spiro	65	155	34	12	30	22	7	16		0	0	1	2	0	2	3	0	0	0	0	1	4	4	4	4	4	4	4	4	4	4	4	4	4	4	2
yveA		BSU34470	16080500	O07002	520	COG00531	1	L-aspartate/L-glutamate permease	N	σG	16497325	0.532	Archaea, Actino, Alpha, Beta, Gamma, DeltaEps	98	948	46	0	51	1	20	3		14	7	8	13	4	12	13	4	4	8	12	12	14	13	14	17	16	14	19	20	18	17	18	19	19	18	12
yxjC		BSU39000	255767822	P42314	472	COG02610	1	Predicted permease		σE		0.54	Actino, Alpha, Beta, Gamma, DeltaEps, Spiro	77	213	43	3	33	19	9	14		0	0	1	3	2	2	2	5	0	8	7	3	4	4	4	4	4	5	4	4	4	4	4	3	4	5	2
Transcriptional regulation
abh		BSU14480	16078512	P39758	92	COG02002	2	Transcriptional regulator		Spo0A	10869437	0.616	Archaea	96	259	46	0	49	3	21	2		8	1	1	2	2	3	3	3	1	4	5	4	3	3	3	3	3	2	4	3	4	3	4	6	3	5	2
abrB		BSU00370	16077105	P08874	96	COG02002	2	Transcriptional regulator of transition state genes		Spo0A	8982457	0.865	Archaea	96	259	46	0	49	3	21	2		8	1	1	2	2	3	3	3	1	4	5	4	3	3	3	3	3	2	4	3	4	3	4	6	3	5	2
cggR		BSU33950	16080448	O32253	340	COG02390	1	Transcriptional regulator of glycolytic genes				0.563	Alpha, Gamma	84	166	46	0	37	15	16	7		1	1	2	2	2	2	3	2	1	2	2	4	3	3	3	3	3	3	3	3	3	3	3	3	3	3	2
gerE		BSU28410	255767655	P11470	74	COG02197	1	Transcriptional regulator GerE required for the expression of late spore coat genes (GerE family)		σK	8982457	0.451	Actino, Alpha, Gamma	76	478	35	11	40	12	9	14		9	0	10	9	0	9	12	0	0	0	0	6	6	6	6	6	6	9	6	7	9	9	9	11	11	9	4
splA		BSU13920	16078456	P37955	79	SpOG0138	1	Transcriptional negative regulator of the spore photoproduct lyase operon		σG	16497325	0.636	–	13	14	12	34	0	52	0	23		0	0	0	1	2	1	1	1	1	1	1	1	0	0	0	0	0	0	0	0	0	0	1	0	0	0	0
racA		BSU37030	16080756	P45870	184	COG00789	1	Polar chromosome segregation protein		Spo0A	10869437	0.533	–	98	895	46	0	51	1	19	4		3	6	8	11	8	9	12	5	7	7	9	10	13	12	13	13	12	14	16	16	15	16	15	18	16	20	8
hpr		BSU09990	16078063	P11065	203	COG01846	1	Transcriptional repressor of sporulation and extracellular proteases genes (MarR family)			8982457	0.566	–	97	1195	46	0	50	2	20	3		6	2	5	23	6	23	22	10	3	8	8	20	18	19	19	20	20	20	21	19	18	23	22	20	20	25	13
lrpA		BSU05050	16077572	P96652	136	COG01522	3	Transcriptional regulator involved in repression of glyA transcription and KinB-dependent sporulation				0.576	Archaea, Actino, Alpha, Gamma	77	284	35	11	41	11	9	14		1	0	1	7	0	4	4	0	0	0	0	5	6	6	6	6	6	6	4	6	7	7	5	7	6	5	4
lrpB		BSU05060	16077573	P96653	149	COG01522	3	Transcriptional regulator involved in repression of glyA transcription and KinB-dependent sporulation				0.664	Archaea, Actino, Alpha, Gamma	77	284	35	11	41	11	9	14		1	0	1	7	0	4	4	0	0	0	0	5	6	6	6	6	6	6	4	6	7	7	5	7	6	5	4
lrpC		BSU04250	16077492	P96582	144	COG01522	3	Transcriptional regulator				0.513	Actino, Cyano	77	284	35	11	41	11	9	14		1	0	1	7	0	4	4	0	0	0	0	5	6	6	6	6	6	6	4	6	7	7	5	7	6	5	4
slrR		BSU34380	16080491	P71049	152	SpOG0141	2	Transcriptional activator of competence development and sporulation genes				0.631	–	30	38	30	16	0	52	0	23		0	0	0	2	2	2	2	2	1	2	2	2	1	1	1	1	1	1	1	1	1	1	1	1	1	1	1
ylbO		BSU15090	16078573	O34549	193	SpOG0151	2	Transcriptional regulator of spore coat proteins	N	σE	15621419	0.459	–	48	125	46	0	1	51	2	21		2	2	2	3	3	3	2	3	3	2	2	2	3	3	3	3	3	3	4	3	3	3	3	5	4	3	3
paiB		BSU32140	255767738	P21341	207	COG02808	1	Transcriptional repressor of sporulation and degradative enzyme genes				0.648	Actino, Alpha, Beta, Gamma, DeltaEps, Spiro	25	39	24	22	0	52	1	22		1	0	0	1	0	1	1	0	0	0	0	0	2	2	2	2	2	2	2	1	0	3	2	1	2	2	1
rsfA		BSU37620	16080814	P39650	258	SpOG0151	2	Prespore-specific transcriptional regulator RsfA		σF,σG	16497325	0.587	–	48	125	46	0	1	51	2	21		2	2	2	3	3	3	2	3	3	2	2	2	3	3	3	3	3	3	4	3	3	3	3	5	4	3	3
sinI		BSU24600	16079516	P23308	57	SpOG0171	1	Protein sinI, antagonist of SinR			8982457	0.597	–	25	33	25	21	0	52	0	23		0	0	0	2	2	2	2	2	2	1	3	1	0	1	1	1	1	1	1	1	1	1	1	1	1	0	1
sinR		BSU24610	16079517	P06533	111	SpOG0141	2	Transcriptional regulator of post-exponential-phase responses genes SinR			8982457	0.546	–	30	38	30	16	0	52	0	23		0	0	0	2	2	2	2	2	1	2	2	2	1	1	1	1	1	1	1	1	1	1	1	1	1	1	1
ccpC		BSU14140	16078478	O34827	293	COG00583	1	Transcriptional repressor of citB and citZ		Spo0A	10869437	0.56	Actino, Beta, Gamma	78	780	35	11	42	10	10	13		6	0	3	19	0	18	14	0	0	0	0	15	15	15	15	15	15	14	13	15	15	15	16	16	14	15	8
ydcI		BSU04780	50812188	O31489	719	COG02183	1	Transcriptional accessory protein Tex (RNA helicase)	N	SpoIIID		0.583	Archaea, Actino	72	72	34	12	37	15	6	17		0	0	1	1	0	1	1	0	0	0	0	1	1	1	1	1	1	1	1	1	1	1	1	1	1	1	1
ylyA		BSU15440	255767359	Q45478	124	COG01734	2	Prokaryotic dksA/traR C4-type zinc finger	N	σG,SpoVT	16497325	0.624	Alpha, Beta, Gamma	71	100	35	11	35	17	6	17		1	0	1	3	0	2	3	0	0	0	0	3	2	2	2	2	2	2	2	2	2	2	2	2	2	2	2
Cell wall metabolism																													0
adhB		BSU26970	255767621	O06012	378	COG01063	2	Alcohol dehydrogenase		σG	16497325	0.607	Archaea, Actino, Cyano, Alpha, Beta, Gamma, DeltaEps	91	300	46	0	44	8	20	3		6	6	1	6	4	7	4	5	2	5	5	6	3	3	3	3	3	4	5	4	3	4	3	3	4	5	1
ald	spoVN	BSU31930	16080244	Q08352	378	COG00686	1	Alanine dehydrogenase			8982457	0.644	Archaea, Actino, Alpha, Beta, Gamma, DeltaEps, Spiro	73	108	46	0	26	26	8	15		1	2	1	1	1	1	2	1	1	2	2	1	2	2	2	2	2	2	2	2	2	2	2	2	2	2	2
asnO		BSU10790	50812210	O05272	614	COG00367	1	Asparagine synthetase	Y	σE,σK,SpoIIID		0.573	Archaea, Actino, Alpha, Beta, Gamma, DeltaEps	88	218	46	0	41	11	16	7		1	2	4	4	2	3	4	2	3	1	1	3	4	4	4	4	4	4	5	5	5	4	4	4	4	4	4
csfB		BSU00240	16077092	P37534	64	SpOG0212	1	Forespore-specific protein CsfB		σF	16497325	0.677	–	81	83	41	5	34	18	1	22		1	0	1	1	1	1	1	1	1	1	1	1	1	1	1	1	1	1	1	1	1	1	1	1	1	1	1
ctpB		BSU35240	16080577	O35002	480	COG00793	1	PDZ-containing carboxyl-terminal protease processing protease	N	σG	16497325	0.573	Alpha, Beta, Gamma, DeltaEps, Spiro	99	185	46	0	52	0	21	2		1	1	2	2	2	2	2	2	1	1	1	2	2	2	2	2	2	2	1	1	2	1	1	1	2	2	1
cydD		BSU38730	16080924	P94367	575	COG04987	1	ABC-type transport system involved in cytochrome bd biosynthesis	N	σF	16497325	0.557	Archaea, Actino, Beta, Gamma	44	46	36	10	7	45	4	19		1	1	0	1	1	1	1	1	1	1	1	1	1	1	1	1	1	1	1	1	1	1	1	1	1	1	0
dacF		BSU23480	16079405	P38422	389	COG01686	2	D-alanyl-D-alanine carboxypeptidase DacF (penicillin-binding protein)		σF,σG	16497325	0.62	Beta, Gamma, DeltaEps	99	464	46	0	52	0	23	0		4	4	3	3	3	3	4	3	4	3	3	3	8	8	8	8	9	9	8	8	9	9	9	9	8	8	8
dciAA	DppA	BSU12920	255767301	P26902	274	COG02362	2	D-alanyl-aminopeptidase				0.537	Archaea, Actino, Cyano, Alpha, Beta, Gamma, DeltaEps, Spiro	24	26	12	34	11	41	0	23		0	0	0	1	0	1	1	1	0	1	1	1	0	0	0	0	0	0	0	0	0	0	0	0	0	0	0
dltA		BSU38500	16080901	P39581	503	COG01020	1	D-alanine--poly(phosphoribitol) ligase subunit 1		Spo0A	10869437	0.648	Actino, Cyano, Beta, Gamma, DeltaEps	50	504	27	19	22	30	4	19		0	0	0	30	0	48	12	0	0	0	0	27	3	3	3	6	6	3	12	6	16	3	13	18	5	12	8
dltB		BSU38510	16080902	P39580	395	COG01696	1	D-alanine esterase for lipoteichoic acid and wall teichoic acid		Spo0A	10869437	0.604	Actino, Cyano, Alpha, Beta, Gamma, DeltaEps, Spiro	60	101	29	17	30	22	8	15		0	0	0	1	1	1	1	1	0	0	0	1	3	3	3	3	3	2	3	2	1	4	2	1	3	3	3
dltC		BSU38520	16080903	P39579	78	COG00236	1	D-alanine--poly(phosphoribitol) ligase subunit 2		Spo0A	10869437	0.695	Alpha, Gamma	98	308	46	0	51	1	22	1		2	1	1	19	2	49	2	3	1	1	1	2	2	2	2	2	2	2	2	2	2	2	2	3	2	3	7
dltD		BSU38530	16080904	P39578	392	COG03966	1	D-alanine esterase for lipoteichoic acid and wall teichoic acid synthesis		Spo0A	10869437	0.627	Actino	34	53	25	21	8	44	1	22		0	0	0	1	1	1	1	1	0	0	0	1	2	2	2	2	2	2	2	2	2	2	2	2	2	3	1
dltE		BSU38540	255767816	P39577	252	COG03967	1	Oxidoreductase		Spo0A	10869437	0.594	Actino, Cyano, Alpha, Beta, GammaSpiro	7	8	6	40	1	51	0	23		1	0	0	1	0	1	1	0	0	0	0	0	0	0	0	0	0	0	0	0	0	0	0	0	0	0	0
exuR		BSU12370	16078302	Q9JMQ1	333	COG01609	1	Hexuronate utilization, transcriptional regulator (LacI family)	N	σG		0.546	Actino, Beta, Gamma, DeltaEps, Spiro	88	758	45	1	42	10	19	4		14	0	8	12	8	11	14	6	10	13	13	11	10	11	11	11	12	11	10	10	9	8	9	8	9	12	7
exuT		BSU12360	16078301	O34456	422	COG02271	1	Hexuronate transporter YjmG	N	σG		0.531	Actino, Alpha, Beta, Gamma, DeltaEps	79	296	42	4	36	16	6	17		4	3	1	8	6	5	8	4	1	8	10	4	5	5	5	5	5	5	4	5	4	4	6	6	7	5	4
lspA		BSU15450	16078609	Q45479	154	COG00597	1	Prolipoprotein signal peptidase II				0.563	Beta, Gamma, DeltaEps	97	110	46	0	50	2	22	1		1	1	1	1	1	1	1	1	2	1	1	1	1	1	1	1	1	1	1	1	1	1	1	1	1	1	1
mcsA	yacH	BSU00840	16077152	P37569	185	COG03880	1	Modulator of CtsR repression	N	σF	16497325	0.594	Chlamydiae, Dictyoglomi, Spiro	99	109	46	0	52	0	21	2		1	1	1	2	1	2	2	1	1	1	1	1	1	1	1	1	1	1	1	1	1	1	1	1	1	1	1
mpr		BSU02240	16077293	P39790	313	COG03591	1	Extracellular metalloprotease	N	σE		0.562	Actino, Cyano, Alpha, DeltaEps	14	14	13	33	1	51	0	23		0	0	0	1	1	1	1	0	0	0	0	1	0	0	0	0	0	0	1	1	1	1	0	1	1	0	0
murAB		BSU37100	255767788	P19670	429	COG00766	1	UDP-N-acetylglucosamine 1-carboxyvinyltransferase				0.537	Actino, Cyano, Alpha, Beta, GammaSpiro	99	215	46	0	52	0	23	0		1	2	2	2	2	2	2	2	2	2	2	2	2	2	2	2	2	2	2	2	2	2	2	2	2	2	2
nucB		BSU25750	16079628	P42983	136	SpOG0161	1	Sporulation-specific extracellular nuclease NucB	N	σE		0.546	–	32	42	32	14	0	52	0	23		0	0	0	2	2	2	2	2	0	2	2	2	1	1	1	1	1	1	2	1	1	1	1	1	1	1	1
pbpE		BSU34440	16080497	P32959	451	COG01680	1	Penicillin-binding protein 4* (PBP 4*) (PBP 4A)				0.552	Archaea, Actino, Cyano, AlphaGamma, DeltaEps	67	445	38	8	28	24	9	14		0	0	0	3	3	4	5	4	7	0	0	2	13	13	13	15	15	20	13	15	16	13	15	14	15	23	8
pbpG	ywhE	BSU37510	255767792	P70997	691	COG00744	2	Sporulation-specific penicillin-binding protein PbpG		σF,σG	16497325	0.542	Actino, Cyano, Alpha, Beta, DeltaEps	99	306	46	0	52	0	23	0		4	3	3	4	4	4	4	4	5	5	4	4	6	6	6	6	6	6	6	6	7	6	6	6	6	6	6
pbpI		BSU27310	16079785	O32032	584	COG00768	1	Penicillin-binding protein PBP4B	N	σF	16497325	0.559	Actino, Cyano, DeltaEps, Spiro	99	557	46	0	52	0	22	1		4	2	3	6	5	6	6	5	3	5	5	7	8	8	8	11	11	12	11	11	10	12	12	12	11	11	4
pdaA	yfjs	BSU07980	16077865	O34928	263	COG00726	3	Polysaccharide deacetylase PdaA (N-acetylmuramic acid deacetylase)		σG		0.584	Actino, Cyano, Alpha	99	782	46	0	52	0	23	0		5	5	5	6	5	7	7	7	7	10	9	9	11	12	12	12	12	12	11	12	11	12	12	13	12	15	9
sbp		BSU15270	16078591	P28265	121	COG03856	1	Small basic protein				0.478	Actino	68	69	18	28	49	3	11	12		1	1	1	1	1	0	1	1	1	0	0	1	0	0	0	0	0	0	0	0	0	0	0	0	0	0	0
seaA		BSU22850	16079342	P50742	297	SpOG0034	1	Sporulation protein SeaA involved in spore envelope assembly				0.518	–	53	57	35	11	18	34	3	20		0	0	1	1	1	0	1	1	0	0	0	1	1	1	1	1	1	1	1	1	1	1	1	1	1	1	1
sftA	ytpT	BSU29805	255767684	C0SP86	952	COG01674	1	Similar to DNA translocase stage III sporulation protein (SpoIIIE)				0.581	Actino, Alpha, Beta, Gamma, DeltaEps	53	143	41	5	11	41	4	19		0	0	2	4	1	3	3	1	1	1	1	4	5	5	5	5	5	3	3	4	3	1	3	4	1	4	4
spoIISA		BSU12830	16078348	O34853	248	SpOG0139	1	Stage II sporulation protein SA (Killer protein spoIISA)			8982457	0.546	–	28	28	28	18	0	52	0	23		0	0	0	1	1	1	1	1	1	0	0	1	1	1	1	1	1	1	1	1	1	1	1	1	1	1	1
spoIISB		BSU12820	16078347	O34800	56	SpOG0142	1	Stage II sporulation protein SB (Antidote protein spoIISB)			8982457	0.539	–	6	6	6	40	0	52	0	23		0	0	0	1	1	1	1	1	0	0	0	1	0	0	0	0	0	0	0	0	0	0	0	0	0	0	0
tuaF		BSU35560	16080609	O32269	226	SpOG0172	1	Biosynthesis of teichuronic acid	N	σF	16497325	0.525	–	6	6	6	40	0	52	0	23		0	0	0	1	1	1	1	1	0	0	0	1	0	0	0	0	0	0	0	0	0	0	0	0	0	0	0
tuaG		BSU35550	16080608	O32268	252	COG00463	2	Glycosyltransferase	N	σF	16497325	0.588	Archaea, Actino, Cyano, Alpha, Beta, Gamma, DeltaEps, Spiro	90	810	45	1	44	8	15	8		8	1	6	14	6	13	10	7	3	1	4	11	16	20	20	21	21	17	13	19	20	16	18	15	12	19	12
tuaH		BSU35540	16080607	O32267	397	COG00438	1	Biosynthesis of teichuronic acid	N	σF	16497325	0.545	Actino, Gamma, DeltaEps	96	741	44	2	51	1	22	1		9	1	1	7	2	7	11	5	1	4	5	7	8	10	10	11	11	7	8	10	6	7	8	7	7	8	4
usd		BSU36430	16080696	O32276	36	SpOG0237	1	Required for translation of spoIIID	Y	σE	12662922	0.474	–	4	4	4	41	0	52	0	23		0	0	0	1	0	F	1	1	0	0	0	1	0	0	0	0	0	0	0	0	0	0	0	0	0	0	0
uxaA		BSU12390	255767278	O34673	497	COG02721	1	Altronate hydrolase		σE		0.55	Actino, Alpha, Beta, Gamma, DeltaEps, Spiro	39	56	17	29	22	30	3	20		1	0	0	2	2	1	2	2	0	0	1	1	0	0	0	0	0	0	0	0	0	0	0	0	0	0	0
uxaB		BSU12380	16078303	O34354	480	COG00246	1	Tagaturonate reductase		σE		0.567	Actino, Alpha, Beta, Gamma, DeltaEps, Spiro	47	82	24	22	23	29	13	10		2	0	1	2	2	2	2	2	0	1	1	2	0	0	0	0	0	0	0	0	0	0	0	0	0	0	0
uxuA		BSU12340	16078299	O34346	359	COG01312	1	Hexuronate utilization, D-mannonate hydrolase	N	σF		0.59	Actino, Alpha, Beta, Gamma, DeltaEps, Spiro	28	37	17	29	11	41	10	13		1	0	0	1	1	1	2	0	1	0	0	0	0	0	0	0	0	0	0	0	0	0	0	0	0	0	0
uxuB	yjmF	BSU12350	16078300	O34896	278	COG01028	2	Hexuronate utilization, D-mannonate oxidoreductase	N	σF		0.534	Archaea, Actino, Cyano, Alpha, Beta, Gamma, DeltaEps, Spiro	99	1317	46	0	52	0	23	0		20	13	9	38	11	56	28	11	2	19	22	25	20	20	20	22	21	23	25	22	26	20	25	26	22	22	19
ybaN	PdaB	BSU01570	16077225	P50865	254	COG00726	3	Polysaccharide deacetylase PdaB	Y	σE	12662922 15547282	0.575	Cyano	99	782	46	0	52	0	23	0		5	5	5	6	5	7	7	7	7	10	9	9	11	12	12	12	12	12	11	12	11	12	12	13	12	15	9
yfnD		BSU07310	16077798	O31542	311	SpOG0086	3	Predicted nucleotide-diphospho-sugar transferase		σE		0.564	Alpha, Beta, DeltaEps, Spiro	9	14	9	37	0	52	0	23		0	0	0	2	2	2	0	2	0	0	0	2	0	0	0	0	0	0	0	0	1	0	1	1	0	0	0
yfnE		BSU07300	16077797	O06483	392	SpOG0086	3	Predicted nucleotide-diphospho-sugar transferase		σE,σK		0.544	Actino	9	14	9	37	0	52	0	23		0	0	0	2	2	2	0	2	0	0	0	2	0	0	0	0	0	0	0	0	1	0	1	1	0	0	0
yfnF		BSU07290	16077796	O06484	303	SpOG0086	3	Predicted nucleotide-diphospho-sugar transferase		σE		0.572	Alpha, Beta, DeltaEps, Spiro	9	14	9	37	0	52	0	23		0	0	0	2	2	2	0	2	0	0	0	2	0	0	0	0	0	0	0	0	1	0	1	1	0	0	0
yfnG		BSU07280	16077795	O06485	301	COG00451	1	CDP-sugar-dehydratase/epimerase		σE		0.599	Archaea, Actino, Cyano, Alpha, Beta, Gamma, DeltaEps, Spiro	87	419	43	3	43	9	14	9		3	2	2	3	1	2	3	2	1	0	1	5	6	7	7	8	9	9	12	8	13	9	13	14	10	10	9
yfnH		BSU07270	16077794	O06486	254	COG01208	1	sugar-phosphate cytidylyltransferase		σK		0.588	Archaea, Actino, Cyano, Alpha, Beta, Gamma, DeltaEps, Spiro	80	136	40	6	39	13	14	9		0	2	1	1	1	1	0	1	0	1	1	1	1	1	1	1	1	1	2	1	3	2	3	3	2	2	2
yitC		BSU10940	16078158	O06738	228	COG02045	1	2-phosphosulfolactate phosphatase		σE		0.54	Gamma	52	54	16	30	36	16	11	12		0	1	0	1	1	0	0	1	0	1	1	0	0	0	0	0	0	0	0	0	0	0	0	0	0	0	0
yitD		BSU10950	16078159	O06739	252	COG01809	1	Phosphosulfolactate synthase		σE		0.573	Archaea, Actino, Cyano, AlphaGamma	17	18	9	37	8	44	4	19		2	1	0	1	1	0	1	1	1	0	0	0	0	0	0	0	0	0	0	0	0	0	0	0	0	0	0
yjmC		BSU12320	16078297	O34736	337	COG02055	1	Hexuronate utilization, malate/L-lactate dehydrogenase	N	σE		0.575	Archaea, Actino, Alpha, Beta, Gamma, DeltaEps, Spiro	19	22	9	37	9	43	0	23		1	0	0	1	1	0	2	0	1	0	0	0	0	0	0	0	0	0	0	0	0	0	0	0	0	0	0
yjmD	gutB0	BSU12330	16078298	O35045	339	COG01063	2	Hexuronate utilization, Zn-dependent alcohol dehydrogenase	N	σE		0.534	Archaea, Actino, Alpha, Beta, Gamma, DeltaEps, Spiro	91	300	46	0	44	8	20	3		6	6	1	6	4	7	4	5	2	5	5	6	3	3	3	3	3	4	5	4	3	4	3	3	4	5	1
ykfA		BSU12970	255767303	O34851	319	COG01619	1	L,D-carboxypeptidase			21667307	0.568	Archaea, Actino, Cyano, Alpha, Beta, Gamma, DeltaEps, Spiro	68	159	37	9	30	22	6	17		0	0	0	2	2	2	1	1	0	1	1	3	4	4	4	4	4	4	4	4	4	4	3	4	4	5	3
ykuD		BSU14040	16078468	O34816	164	COG01376	1	Spore protein YkuD, murein transglycosylase	N	σK	11011148	0.5	Actino, Alpha, Gamma	88	250	45	1	42	10	15	8		3	2	1	3	2	2	1	2	3	6	7	2	3	3	3	4	4	4	4	4	3	4	4	4	4	4	3
ypqA		BSU22240	16079282	P50836	139	COG00071	3	Sporulation protein YpqA (HSP20 family)		σE,σK		0.539	Archaea, Gamma	84	208	45	1	39	13	20	3		1	2	3	4	3	4	3	2	1	4	4	3	3	3	3	4	4	4	4	5	3	4	4	3	4	4	3
yyxA		BSU40360	16081088	P39668	400	COG00265	1	Trypsin-like serine protease YyxA				0.557	Actino, Cyano, Alpha, Beta, Gamma	99	292	46	0	52	0	22	1		5	2	3	5	3	5	5	3	1	2	2	5	3	3	3	3	3	3	3	3	3	3	3	3	3	3	3
Poorly characterized (R COGs)																													0
hmp		BSU13040	16078369	P49852	399	COG01018	1	Nitric oxide dioxygenase	N	σG,spoVT	16497325	0.655	Alpha, Beta, Gamma, DeltaEps	60	65	42	4	17	35	5	18		0	3	0	1	1	2	1	1	0	1	2	1	1	1	1	1	1	1	1	1	1	1	1	1	1	1	1
srfAD		BSU03520	16077421	Q08788		COG03208	1	Surfactin synthetase thioesterase subunit				0.542	Actino, Cyano, Alpha, Beta, Gamma, DeltaEps	36	50	17	29	18	34	1	22		0	0	0	1	1	2	1	1	0	0	0	2	0	0	0	0	0	0	1	0	1	0	1	1	0	1	0
yabC		BSU00360	16077104	P37544	292	COG00313	1	Methyltransferase		Spo0A	10869437	0.549	Actino, Cyano, Alpha, Beta, Gamma, DeltaEps	99	99	46	0	52	0	23	0		1	1	1	1	1	1	1	1	1	1	1	1	1	1	1	1	1	1	1	1	1	1	1	1	1	1	1
yabT		BSU00660	50812174	P37562	338	COG00515	1	Serine/threonine-protein kinase	N	σF	16497325	0.528	Actino, Cyano	94	275	46	0	47	5	14	9		2	1	3	4	4	4	4	2	3	2	3	3	3	4	4	4	4	5	4	4	4	4	4	4	4	4	4
yesJ		BSU06920	16077759	O31513	180	COG00454	2	Acetyltransferase				0.504	Actino, Cyano, Alpha, Gamma	83	1039	42	4	40	12	9	14		2	0	2	19	2	14	9	2	0	2	2	15	27	28	28	28	28	26	27	29	32	33	33	33	29	29	13
yfhM		BSU08590	16077925	O31581	286	COG00596	2	Alpha/beta hydrolase YfhM	N	σG,SpoVT	16497325 21667307	0.572	Archaea, Actino, Cyano, Alpha, Beta, Gamma, DeltaEps	90	792	46	0	43	9	9	14		4	8	3	15	6	7	6	9	3	8	11	11	25	25	25	25	25	24	21	24	21	27	21	18	21	28	11
yfmI		BSU07460	16077813	O34440	406	COG02211	1	Uncharacterized permease YfmI, MFS superfamily		Spo0A	10869437	0.505	Actino, Cyano, Alpha, Beta, Gamma	71	179	43	3	27	25	10	13		1	0	4	5	1	5	6	0	1	2	2	2	4	4	3	4	3	5	5	2	3	3	3	3	4	4	1
yheI		BSU09710	16078036	O07550	585	COG01132	2	ABC transporter (permease and ATPase domains)	N	SpoIIID		0.568	Gamma	92	908	45	1	46	6	20	3		9	0	2	9	4	7	11	4	5	4	4	8	9	9	9	13	13	11	11	11	10	11	11	11	12	12	8
yhfI		BSU10240	16078088	O07607	244	COG01234	1	Metal-dependent hydrolase, metallo-beta-lactamase superfamily				0.611	Archaea, Actino, Cyano	94	155	45	1	48	4	17	6		1	0	2	2	2	2	2	2	2	2	2	2	2	2	2	2	2	2	2	2	2	2	2	2	2	2	2
yhfW		BSU10390	16078103	O07622	509	COG00665	1	Rieske [2Fe-2S] oxygenase	N	σF	16497325	0.57	Archaea, Actino, Cyano, Alpha, Beta, Gamma, DeltaEps	65	191	35	11	29	23	4	19		2	0	4	3	0	3	3	0	0	0	0	2	5	5	5	5	5	5	7	5	6	6	6	5	8	6	3
yitB		BSU10930	50812215	O06737	236	COG00175	1	Phospho-adenylylsulfate sulfotransferase		σK		0.547	Archaea, Actino, Cyano, Alpha, Beta, Gamma, DeltaEps	59	83	35	11	23	29	4	19		1	0	1	2	0	1	2	0	0	0	0	1	1	1	1	1	1	3	2	2	1	2	1	3	2	2	1
yitF		BSU10970	16078161	O06741	371	COG04948	1	Enolase superfamily enzyme	N	σG	16497325	0.536	Archaea, Actino, Alpha, Beta, Gamma, DeltaEps	62	148	42	4	19	33	5	18		1	0	2	4	3	2	5	3	0	3	4	2	3	3	3	3	3	3	3	3	2	3	3	3	4	3	2
yitG		BSU10980	16078162	Q796Q1	422	COG00477	1	Similar to multidrug resistance protein	N	σG	16497325	0.541	Archaea, DeltaEps	77	1538	35	11	41	11	9	14		35	0	11	38	0	38	33	0	0	0	0	23	36	36	36	41	41	41	47	40	43	46	39	41	44	45	24
yjbA		BSU11410	16078206	O31597	250	SpOG0129	1	Nucleic acid binding protein, DUF3603	N	σF	16497325	0.58	–	39	39	39	7	0	52	0	23		0	0	1	1	1	1	1	1	1	1	1	1	1	1	1	1	1	1	1	1	1	1	1	1	1	1	1
yknV		BSU14330	16078497	O31708	604	COG01132	2	ABC transporter ATP-binding protein YknV	N	SpoIIID		0.511	Actino, Cyano, Alpha, DeltaEps, Spiro	92	908	45	1	46	6	20	3		9	0	2	9	4	7	11	4	5	4	4	8	9	9	9	13	13	11	11	11	10	11	11	11	12	12	8
ykuK		BSU14110	16078475	O34776	172	COG01978	1	Uncharacterized sporulation protein, DUF458 family, related to RNAse HI		Spo0A	10869437	0.52	–	54	54	30	16	24	28	6	17		1	1	0	1	1	1	1	1	1	0	0	1	1	1	1	1	1	1	1	1	1	1	1	1	1	1	1
ykvP		BSU13780	16078442	O31681	399	COG04641	2	Spore protein YkvP, glycosyltransferase	N	PMID: 1111148	11011148	0.541	–	33	46	26	20	7	45	4	19		0	0	0	2	1	1	1	2	0	0	0	1	1	1	1	1	1	1	1	2	0	1	0	1	1	4	1
ylbF		BSU14990	16078563	O34412	149	COG03679	1	Regulator of sporulation and competence YlbF		Spo0A		0.52	–	66	122	45	1	20	32	16	7		2	0	2	2	2	2	2	2	2	2	2	2	2	2	2	2	2	2	2	2	2	2	2	2	2	2	2
yodH		BSU19600	16079018	O34954	233	COG00500	2	S-adenosylmethionine-dependent methyltransferase		σK		0.584	–	96	1264	45	1	50	2	18	5		6	3	5	11	3	16	10	1	1	2	2	10	31	32	32	32	32	32	33	31	31	32	31	30	33	32	11
yodP		BSU19700	16079028	O34895	275	COG01246	1	N-Acyltransferase	N	σE		0.553	ArchaeaGamma, DeltaEps, Spiro	42	58	29	17	13	39	2	21		1	0	1	0	0	0	0	0	0	0	0	2	2	2	2	2	2	2	1	2	1	1	1	2	1	2	1
yrkC		BSU26560	16079709	P54430	186	COG00662	1	Predicted dioxygenase, cupin superfamily		σK		0.659	Archaea, Actino, Cyano, Alpha, Beta, DeltaEps	77	216	37	9	39	13	6	17		1	0	1	2	0	4	3	0	1	1	1	2	3	3	3	3	3	4	4	6	3	4	4	5	4	4	0
ysnE		BSU28330	16079885	P94562	151	COG00454	2	N-acetyltransferase YsnE	N	σE		0.546	Actino, Alpha, Beta, Gamma, DeltaEps		1039	42	4	40	12	9	14		2	0	2	19	2	14	9	2	0	2	2	15	27	28	28	28	28	26	27	29	32	33	33	33	29	29	13
yteA		BSU30840	50812282	P42408	239	COG01734	2	Prokaryotic DksA/TraR C4-type zinc finger	N	σG	16497325	0.606	–	71	100	35	11	35	17	6	17		1	0	1	3	0	2	3	0	0	0	0	3	2	2	2	2	2	2	2	2	2	2	2	2	2	2	2
ytkL		BSU29410	50812279	Q795U4	227	COG02220	1	Metal-dependent hydrolase				0.646	Archaea, Actino, Alpha, DeltaEps	95	194	46	0	48	4	20	3		2	2	2	2	2	3	3	2	2	2	2	2	3	3	3	3	3	3	3	3	3	3	3	3	2	2	2
yusE		BSU32770	16080329	O32171	106	COG00526	2	Thiol-disulfide oxidoreductase with thioredoxin domain		Spo0A	10869437	0.678	–	99	607	46	0	52	0	23	0		8	4	8	11	6	8	8	6	4	6	6	7	9	9	10	9	9	9	10	11	10	11	10	10	10	9	8
yvaB		BSU33540	16080407	O32224	211	COG01182	1	NADPH-dependent FMN reductase	N	σG	16497325	0.775	Alpha, Beta, Gamma, DeltaEps	46	103	33	13	12	40	4	19		0	0	1	2	0	1	2	0	0	0	0	2	4	4	4	4	4	4	4	3	3	4	3	3	3	4	2
ywkD		BSU37020	16080755	P45871	128	COG00346	2	Glyoxalase superfamily protein		Spo0A	10869437	0.521	Cyano, Alpha, Beta, Gamma	92	987	46	0	45	7	14	9		9	2	3	18	9	16	11	10	7	11	11	12	27	28	28	28	29	23	30	25	28	27	26	28	25	34	10
yxbB		BSU39890	16081040	P46326	244	COG00500	2	S-adenosylmethionine-dependent methyltransferase YxbB		Spo0A	10869437	0.606	–	96	1264	45	1	50	2	18	5		6	3	5	11	3	16	10	1	1	2	2	10	31	32	32	32	32	32	33	31	31	32	31	30	33	32	11
yxjF		BSU38970	255767821	P42317	257	COG01028	2	Short chain dehydrogenase		σE					1317	46	0	52	0	23	0		20	13	9	38	11	56	28	11	2	19	22	25	20	20	20	22	21	23	25	22	26	20	25	26	22	22	19
yybB		BSU40700	16081122	P37502	220	COG00491	1	Metal-dependent hydrolase, metallo-beta-lactamase superfamily				0.576	NonF	94	638	46	0	47	5	11	12		7	2	7	9	3	11	10	3	2	5	5	6	14	14	14	16	16	16	14	15	15	12	14	16	13	16	4
Uncharacterized (S COGs)
ybaK		BSU01520	16077220	P50862	147	SpOG0179	1	Uncharacterized protein YbaK (DUF2521 domain)		σG	16497325 14679227	0.604	–	37	37	37	9	0	52	0	23		0	0	1	1	1	1	1	1	1	1	1	1	1	1	1	1	1	1	1	1	1	1	1	1	1	1	1
ybfJ		BSU02250	16077294	O31451	132	SpOG0180	1	Putative lipoprotein YbfJ, DUF2606	N	σE		0.535	–	17	18	15	31	1	51	1	22		0	0	0	1	1	1	0	0	2	0	0	1	0	0	0	0	0	1	0	1	1	1	0	1	0	0	0
ycgG		BSU03100	255767087	P54515	253	COG03403	1	Uncharacterized sporulation protein		σE		0.502	Archaea, Actino, Alpha, Beta, Gamma	30	44	29	17	0	52	0	23		0	0	0	2	1	1	0	1	0	1	2	1	2	2	2	2	2	2	2	2	1	1	1	1	2	2	1
ycgL		BSU03190	16077388	P94389	260	COG03541	1	Uncharacterized sporulation protein		Spo0A	10869437	0.549	Actino, Alpha, Beta, Gamma, DeltaEps, Spiro	40	42	33	13	7	45	0	23		0	0	0	1	1	1	1	1	0	2	1	1	1	1	1	1	1	1	1	1	1	1	1	1	1	1	1
yckD		BSU03400	16077409	P42402	110	SpOG0119	1	Uncharacterized sporulation protein	N	σG	16497325	0.651	–	17	17	9	37	8	44	0	23		0	0	0	1	1	1	1	1	1	1	1	1	0	0	0	0	0	0	0	0	0	0	0	0	0	0	0
ydcA		BSU04610	16077528	P96617	199	COG00705	1	Uncharacterized sporulation protein		σE		0.507	–	86	117	44	2	41	11	17	6		1	0	1	2	2	1	2	2	2	2	2	3	1	1	1	1	1	1	1	1	1	1	1	1	1	1	1
ydcC		BSU04630	255767136	P96619	338	COG02834	1	Uncharacterized lipoprotein YdcC	N	σE		0.588	–	73	85	46	0	26	26	0	23		2	1	1	1	1	1	1	1	1	1	1	1	1	1	1	1	1	1	1	1	1	1	1	1	1	1	1
ydfR		BSU05530	16077620	P96696	225	COG02323	2	Uncharacterized protein, DUF421	N	σG	16497325	0.538	–	99	346	46	0	52	0	15	8		1	4	3	5	5	5	6	4	7	8	10	3	4	4	4	4	4	4	9	7	6	6	7	6	8	8	3
ydfS		BSU05540	16077621	P96697	235	COG02323	2	Uncharacterized protein, DUF421	N	σG	16497325	0.481		99	346	46	0	52	0	15	8		1	4	3	5	5	5	6	4	7	8	10	3	4	4	4	4	4	4	9	7	6	6	7	6	8	8	3
ydhF		BSU05730	16077640	O05497	236	SpOG0174	1	Uncharacterized lipoprotein YdhF	N	σE		0.645	–	6	8	5	41	1	51	4	19		0	0	0	2	1	0	0	2	0	0	0	0	0	0	0	0	0	0	0	0	0	0	0	0	0	0	0
yerB		BSU06570	16077725	O34968	331	SpOG0125	1	Uncharacterized lipoprotein YerB		Spo0A	10869437	0.562	NonF	35	35	22	24	12	40	11	12		0	1	1	1	1	1	1	1	1	0	0	0	0	0	0	0	0	0	0	0	0	0	0	0	0	0	0
yfhD		BSU08490	16077916	O31572	63	SpOG0126	1	Uncharacterized sporulation protein	N	σG	16497325	0.641	–	43	46	43	3	0	52	0	23		0	0	1	1	1	1	1	1	2	2	2	1	1	1	1	1	1	1	1	1	1	1	1	1	1	1	1
yfhP		BSU08620	16077928	O31583	327	COG01988	1	Uncharacterized protein				0.576	–	82	132	45	1	36	16	7	16		4	0	3	2	2	2	2	2	2	2	2	2	2	1	2	2	1	1	1	1	1	1	1	1	1	1	1
yfhQ		BSU08630	16077929	O31584	369	COG01194	1	Uncharacterized protein				0.564	Cyano, AlphaGamma, DeltaEps	56	57	46	0	9	43	9	14		1	1	1	1	1	1	1	1	1	1	1	1	1	1	1	1	1	1	1	1	1	1	1	2	1	1	1
yfhS		BSU08640	16077930	O31585	74	SpOG0153	1	Uncharacterized sporulation protein YfhS	N	σE		0.671	–	40	41	40	6	0	52	0	23		0	0	1	1	1	1	1	1	1	2	1	1	1	1	1	1	1	1	1	1	1	1	1	1	1	1	1
yfkD		BSU07930	16077860	O34579	264	SpOG0127	1	Uncharacterized sporulation protein YfkD	N	σG	16497325	0.589	–	39	39	39	7	0	52	0	23		0	0	1	1	1	1	1	1	1	1	1	1	1	1	1	1	1	1	1	1	1	1	1	1	1	1	1
ygxB		BSU09390	16078004	P37874	552	SpOG0128	1	Uncharacterized protein YgxB (ORF1)				0.608	Archaea, Actino, Cyano, Alpha, Beta, Gamma, DeltaEps	4	4	4	42	0	52	2	21		0	0	0	1	1	1	0	1	0	0	0	0	0	0	0	0	0	0	0	0	0	0	0	0	0	0	0
yhaL		BSU09940	16078058	O07520	70	SpOG0191	1	Uncharacterized sporulation protein YhaL	N	σE		0.636	–	44	45	38	8	6	46	0	23		0	0	1	1	1	1	1	1	1	1	1	1	1	1	1	1	1	1	1	1	1	1	1	1	1	1	1
yhbH		BSU08980	16077963	P45742	392	COG02718	1	Uncharacterized sporulation protein	N	σE	12662922	0.591	Alpha, Beta, Gamma, DeltaEps	73	76	46	0	26	26	3	20		1	3	1	1	1	1	1	1	1	1	1	1	1	1	1	1	1	1	1	1	1	1	1	1	1	1	1
yhcO		BSU09165	255767212	P54599	322	COG00308	2	Uncharacterized sporulation protein		σE		0.568	–	49	81	11	35	38	14	7	16		0	1	0	1	1	1	1	0	0	0	0	1	0	0	0	0	0	0	0	0	0	0	0	0	0	0	0
yhfM		BSU10280	16078092	O07611	131	SpOG0143	1	Uncharacterized sporulation protein YhfM	N	σF	16497325	0.614	–	6	6	6	40	0	52	0	23		0	0	0	1	1	1	1	1	0	0	0	1	0	0	0	0	0	0	0	0	0	0	0	0	0	0	0
yjaV		BSU11290	255767256	O34959	185	SpOG0195	1	Uncharacterized sporulation protein YjaV	N	σE		0.6	–	6	6	6	40	0	52	0	23		0	0	0	1	1	1	1	1	0	0	0	1	0	0	0	0	0	0	0	0	0	0	0	0	0	0	0
yjcA		BSU11790	16078244	O31623	118	SpOG0181	1	Sporulation-specific protein YjcA	N	σE	15383836	0.5	–	39	49	39	7	0	52	0	23		0	0	1	2	2	2	2	2	2	1	1	1	1	1	1	1	1	1	1	1	1	1	1	1	1	1	1
yjcM		BSU11910	16078256	O31635	409	SpOG0033	2	Uncharacterized protein		Spo0A	10869437	0.647	–	89	128	46	0	42	10	10	13		1	1	2	2	1	1	1	2	1	1	1	1	1	1	1	1	1	1	1	1	1	1	1	1	1	1	1
yjcN		BSU11920	16078257	O31636	106	SpOG0144	1	Uncharacterized protein		Spo0A	10869437	0.585	–	4	4	3	43	1	51	2	21		0	0	0	1	0	1	0	1	0	0	0	0	0	0	0	0	0	0	0	0	0	0	0	0	0	0	0
yjcZ		BSU11809	255767264	C0H3Y8	49	SpOG0188	1	Uncharacterized protein		σK		0.811	–	40	137	37	9	2	50	0	23		0	1	0	5	4	1	5	4	1	7	9	3	5	5	5	5	1	5	5	5	1	7	4	7	5	1	0
yjzK		BSU11799	255767263	C0H3Y7	68	SpOG0175	1	Uncharacterized protein		σK		0.66	–	6	6	6	40	0	52	0	23		0	0	0	1	1	1	1	1	0	0	0	1	0	0	0	0	0	0	0	0	0	0	0	0	0	0	0
yknT		BSU14250	16078489	O31700	321	COG01196	2	Uncharacterized sporulation protein YknT (cse15)	N	SpoIIID		0.591	–	99	278	46	0	52	0	23	0		4	1	6	2	1	3	3	1	2	1	1	4	3	2	3	3	2	3	3	4	3	1	2	2	4	5	6
ykpC		BSU14460	16078510	Q45492	44	SpOG0193	1	Uncharacterized protein YkpC	N	σE		0.58	–	6	6	6	40	0	52	0	23		0	0	0	1	1	1	1	1	0	0	0	1	0	0	0	0	0	0	0	0	0	0	0	0	0	0	0
ykvI		BSU13710	16078435	O31674	347	COG03949	2	Uncharacterized membrane protein		σE		0.529	ActinoBeta, Gamma	94	136	46	0	47	5	15	8		1	1	1	2	2	2	2	2	1	2	2	2	1	1	1	1	1	1	1	1	1	1	1	1	1	1	1
ykvT		BSU13820	16078446	O31685	208	COG03773	3	Uncharacterized protein ykvT, similar to spore cortex-lytic enzyme				0.607	Alpha	99	328	46	0	52	0	17	6		2	2	3	3	3	3	3	3	3	8	7	3	4	4	4	4	4	4	4	5	3	4	4	4	4	5	3
ykvU		BSU13830	16078447	O31686	445	COG02244	3	Sporulation protein ykvU, SpoVB family		σE		0.529	–	99	448	46	0	52	0	23	0		4	4	4	6	4	6	6	4	3	6	6	6	8	8	8	8	8	8	7	8	8	8	8	7	8	8	7
ykzE		BSU13510	16078415	O31659	58	SpOG0130	1	Uncharacterized protein, transcribed in the spore	N	σG,SpoVT	16497325	0.58	–	14	14	14	32	0	52	0	23		0	0	1	1	1	1	1	1	0	1	1	1	0	0	0	0	0	0	0	0	0	0	0	0	0	0	0
ykzF		BSU14120	16078476	O31697	65	SpOG0145	1	Uncharacterized sporulation protein		Spo0A	10869437	0.473	–	31	31	30	16	1	51	0	23		0	0	0	1	1	1	1	1	0	0	0	1	1	1	1	1	1	1	1	1	1	1	1	1	1	1	1
ylbC		BSU14960	16078560	O34586	346	SpOG0184	1	Uncharacterized sporulation protein YlbC, contains SCP-like domain	N	σF	16497325	0.56	–	47	54	40	6	6	46	2	21		0	0	1	1	1	1	1	1	2	1	1	1	1	1	1	1	1	1	1	1	1	1	1	1	1	1	1
ylbE		BSU14980	16078562	O34958	79	SpOG0185	1	Uncharacterized sporulation protein		σE		0.532	–	39	39	39	7	0	52	0	23		0	0	1	1	1	1	1	1	1	1	1	1	1	1	1	1	1	1	1	1	1	1	1	1	1	1	1
ymaF		BSU17320	255767405	O31794	137	SpOG0159	2	Uncharacterized protein YmaF	Y			0.562	–	37	64	13	33	24	28	0	23		0	1	0	1	1	1	1	1	0	1	1	1	0	0	0	0	0	0	0	0	0	0	0	0	0	0	1
ymfJ		BSU16880	16078751	O31768	85	SpOG0190	1	Spore protein YmfJ, DUF3243				0.713	–		71	46	0	8	44	2	21		1	1	1	2	2	2	1	2	1	4	4	1	1	1	1	1	1	1	1	1	1	1	1	1	1	1	1
ymxH		BSU16720	16078735	Q04811	85	COG01873	1	Spore protein YmxH, YlmC/YmxH family, contains PRC-barrel domain		σE	8098035	0.495	–	99	191	46	0	52	0	16	7		1	2	2	2	2	2	2	2	2	2	2	2	2	2	2	2	2	2	2	2	2	2	2	2	2	2	2
yndA		BSU17720	16078835	O31805	132	SpOG0194	1	Uncharacterized protein YndA	N	σE		0.61	–		3	3	43	0	52	0	23		0	0	0	1	1	0	1	0	0	0	0	0	0	0	0	0	0	0	0	0	0	0	0	0	0	0	0
yndL		BSU17820	16078845	O31815	252	COG04195	1	phage-related replication protein		σK		0.601	Alpha, Beta, Gamma, DeltaEps	11	34	9	37	2	50	0	23		0	0	0	4	3	3	4	4	0	4	4	3	0	0	0	0	0	0	0	0	0	0	0	0	0	0	0
yneF		BSU17910	16078854	P45708	72	COG03763	1	Uncharacterized protein YneF (PF03672, UPF0154 family)		Spo0A	10869437	0.634	–	45	45	44	2	0	52	3	20		0	1	1	1	1	1	1	1	1	1	1	1	1	1	1	1	1	1	1	1	1	1	1	1	1	1	1
yngK		BSU18280	16078889	O35015	510	COG01649	1	Uncharacterized protein		σK		0.599	Actino, Cyano, Alpha, Beta, GammaSpiro	46	53	32	14	13	39	2	21		0	0	0	1	1	1	1	1	0	1	1	1	0	1	1	1	1	1	1	1	1	1	1	1	1	1	1
yoaR		BSU18720	16078932	O34611	303	COG02720	2	Factor for cell wall maintenance or synthesis	N	σG	16497325	0.546	Actino, Cyano, DeltaEps	90	181	37	9	52	0	14	9		0	0	1	1	1	0	1	1	1	2	2	0	2	2	2	2	2	2	2	2	3	2	3	3	2	2	2
yoaW		BSU18780	16078938	O34541	143	SpOG0176	1	Biofilm forming exported protein	N	σE	12662922	0.578	–	5	9	5	41	0	52	0	23		0	0	0	1	3	2	1	2	0	0	0	0	0	0	0	0	0	0	0	0	0	0	0	0	0	0	0
yobW		BSU19110	16078971	P94497	181	SpOG0148	1	Sporulation membrane protein csk22, sigma-K-controlled		σK		0.573	–	7	7	7	39	0	52	0	23		0	0	0	1	1	1	1	1	0	0	0	1	0	0	0	0	0	0	0	0	0	0	0	0	0	0	0
yocH		BSU19210	16078981	O34669	287	COG03584	2	Exported cell wall-binding protein		Spo0A	10869437	0.705	–	76	250	35	11	40	12	6	17		2	0	2	4	0	3	4	0	0	0	0	3	6	6	6	6	6	6	6	6	5	6	8	7	6	6	4
yozQ		BSU18600	50812245	Q7WY68	97	SpOG0072	1	Uncharacterized protein YozQ	N	σG	16497325	0.653	–	33	44	33	13	0	52	0	23		0	0	1	2	2	1	2	2	1	1	1	0	1	1	1	1	0	1	1	1	1	1	1	1	1	0	1
ypfB		BSU22900	16079347	P38492	58	SpOG0186	1	Uncharacterized protein YpfB	N	σF	16497325	0.599	–	22	22	22	24	0	52	1	22		0	1	1	1	1	1	1	1	0	1	1	1	0	1	1	0	0	0	1	0	0	0	0	0	0	0	1
ypjB		BSU22520	16079309	P54393	264	SpOG0192	1	Spore formation membrane associated protein YpjB	Y	σE	12662922	0.531	–	43	43	43	3	0	52	0	23		0	0	1	1	1	1	1	1	1	1	1	1	1	1	1	1	1	1	1	1	1	1	1	1	1	1	1
yppD		BSU22280	16079286	P50832	81	SpOG0197	1	Uncharacterized protein		Spo0A	10869437	0.486	–	5	5	5	41	0	52	0	23		0	0	0	1	1	1	1	1	0	0	0	0	0	0	0	0	0	0	0	0	0	0	0	0	0	0	0
yppE		BSU22270	16079285	P50833	123	SpOG0200	0	Uncharacterized protein		Spo0A	10869437	0.563	–	39	39	38	8	0	52	3	20		0	0	0	1	1	1	1	1	1	1	1	1	1	1	1	1	1	1	1	1	1	1	1	1	1	1	1
yqcF		BSU25870	16079640	P45941	192	SpOG0137	1	Uncharacterized protein		Spo0A	10869437	0.569	Actino, Beta, Gamma	5	5	4	42	1	51	0	23		0	0	0	1	0	0	0	0	0	1	1	0	0	0	0	0	0	0	0	0	0	0	0	0	0	0	0
yqcG		BSU25860	16079639	P45942	531	COG05444	1	phage DNA manipulating enzyme; skin element		Spo0A	10869437	0.625	Beta, Gamma	16	63	15	31	1	51	0	23		0	0	0	6	4	5	9	4	0	1	1	5	0	0	0	0	0	0	0	0	0	0	1	0	0	0	0
yqfT		BSU25120	16079567	P54477	84	SpOG0209	1	Uncharacterized protein	N	SpoIIID	Spore coat	0.548	–	37	37	37	9	0	52	0	23		0	0	1	1	1	1	1	1	0	1	1	1	1	1	1	1	1	1	1	1	1	1	1	1	1	1	1
yqfU		BSU25110	255767571	P54478	293	COG01284	1	integral inner membrane protein		σE	12486072	0.57	Archaea, DeltaEps	96	433	46	0	49	3	12	11		2	1	4	7	2	8	7	2	1	4	4	4	10	10	10	10	10	10	10	10	11	10	10	10	10	10	9
yqfX		BSU25080	16079563	P54481	129	SpOG0133	1	Uncharacterized protein, transcribed in the spore	N	σG	16497325	0.598	–	44	62	44	2	0	52	0	23		0	0	1	1	1	1	1	1	1	1	1	1	1	2	2	2	2	2	2	2	2	2	2	2	2	2	2
yqfZ		BSU25060	16079561	P54483	99	SpOG0210	1	factor involved in motility		σE		0.564	–	40	40	39	7	0	52	0	23		0	0	1	1	1	1	1	1	1	1	1	1	1	1	1	1	1	1	1	1	1	1	1	1	1	1	1
yqgT		BSU24830	16079539	P54497	376	COG02866	1	Uncharacterized protein yqgT, similar to gamma-D-glutamyl-L-diamino acid endopeptidase I				0.529	–	36	56	16	30	19	33	0	23		2	0	1	1	0	1	2	0	0	0	0	2	0	0	0	0	0	0	0	0	0	0	0	0	0	0	0
yqhG		BSU24590	16079515	P54508	264	SpOG0134	1	Uncharacterized protein	N	σF	16497325	0.582	–	47	47	46	0	0	52	0	23		1	1	1	1	1	1	1	1	1	1	1	1	1	1	1	1	1	1	1	1	1	1	1	1	1	1	1
yqhP		BSU24500	16079506	P54514	131	SpOG0211	1	Uncharacterized protein		σE		0.566	–	42	42	42	4	0	52	3	20		0	0	1	1	1	1	1	1	1	1	1	1	1	1	1	1	1	1	1	1	1	1	1	1	1	1	1
yqhQ		BSU24490	255767548	P54515	318	COG03872	1	Uncharacterized protein YqhQ, DUF1385 domain	N	σF	16497325	0.57	Actino, DeltaEps, Spiro	74	75	33	13	40	12	9	14		0	0	1	1	0	1	1	0	0	0	0	1	1	1	1	1	1	1	1	1	1	1	1	1	1	1	1
yqhV		BSU24440	16079500	P49779	93	SpOG0213	1	Sporulation protein YqhV, DUF2619	N	σE		0.57	–		49	40	6	8	44	4	19		0	1	1	1	1	1	1	1	1	1	1	1	1	1	1	1	1	1	1	1	1	1	1	1	1	1	1
yqkA		BSU23670	16079424	P54564	343	COG02320	1	Uncharacterized protein YqkA, UPF0157 family				0.544	Archaea, Actino, Cyano, Alpha, Beta, Gamma, DeltaEps, Spiro	51	131	31	15	19	33	4	19		1	0	0	1	0	1	2	0	0	0	0	2	4	4	4	4	4	4	5	4	3	4	4	3	4	6	1
yqxA		BSU25520	16079606	P38425	112	SpOG0217	1	Uncharacterized protein		σE		0.542	–	35	35	35	11	0	52	0	23		0	0	1	1	1	1	1	1	0	1	1	1	1	1	1	1	1	1	1	1	1	1	1	1	1	1	1
yqxI		BSU25890	16079642	P24812	159	SpOG0218	1	Uncharacterized protein		Spo0A	10869437	0.651	–	6	6	5	41	1	51	0	23		0	0	0	1	0	0	0	0	0	0	0	0	0	0	0	0	0	1	1	0	0	0	0	0	0	0	0
yqzG		BSU24650	16079521	O32019	108	SpOG0131	2	Uncharacterized protein	N	σF	16497325	0.586	–	31	45	30	16	0	52	0	23		0	0	0	4	4	4	2	4	0	0	1	2	1	1	1	1	1	1	1	1	1	1	1	1	1	1	1
yqzI		BSU25850	16079638	O32026	52	SpOG0219	1	Uncharacterized protein		Spo0A	10869437	0.541	–	8	8	8	38	0	52	0	23		0	0	0	1	0	0	0	0	0	1	1	1	0	0	0	0	0	0	0	1	1	0	1	0	0	1	0
yrbC		BSU27820	16079834	P94447	240	COG00217	1	Translational regulator YrbC, UPF0082/DUF28 family				0.549	#REF!	98	104	46	0	51	1	23	0		1	1	1	2	2	1	2	2	1	1	1	2	1	1	1	1	1	1	1	1	1	1	1	1	1	1	1
yrrD		BSU27470	16079800	O34402	174	COG03881	1	Uncharacterized protein	N	σG	16497325	0.508	–	59	79	22	24	37	15	5	18		0	0	1	1	1	1	1	1	1	0	0	1	0	0	0	0	0	0	0	0	0	0	0	0	0	0	0
yrrS		BSU27300	16079784	O32031	233	SpOG0220	1	Uncharacterized protein		σK		0.616	–	40	46	39	7	0	52	1	22		0	0	1	1	1	1	1	1	1	1	1	1	1	1	1	1	1	1	1	1	2	1	2	2	1	1	1
yrzE		BSU27690	16079822	O32051	150	SpOG0189	1	Integral membrane protein YrzE, DUF3792	N	σE		0.539	–		96	44	2	49	3	8	15		1	1	1	1	1	1	1	1	1	1	1	1	1	1	1	1	1	1	1	1	1	1	1	1	1	1	1
yteV		BSU30080	16080060	P94496	60	SpOG0152	2	Sporulation protein cse60	N	σE	12662922	0.524	–	32	33	32	14	0	52	1	22		0	0	1	1	1	1	0	1	0	1	1	0	1	1	1	1	1	1	1	1	1	1	1	1	1	1	1
ytfI		BSU29510	16080003	O34917	226	SpOG0221	1	Uncharacterized protein	N	σF	16497325	0.553	–	92	101	45	1	47	5	5	18		0	1	1	1	1	1	1	1	1	1	1	1	1	1	1	1	1	1	1	1	1	1	1	1	1	2	1
ytfJ		BSU29500	16080002	O34806	151	COG03874	1	Uncharacterized protein	N	σF	16497325	0.616	–	77	128	35	11	42	10	6	17		1	0	1	1	0	1	1	0	0	0	0	1	3	3	3	3	3	3	3	3	3	3	3	3	3	3	3
ytgP		BSU30050	16080057	O34674	544	COG02244	3	Membrane transport protein, SpoVB family				0.563	–	99	448	46	0	52	0	23	0		4	4	4	6	4	6	6	4	3	6	6	6	8	8	8	8	8	8	7	8	8	8	8	7	8	8	7
ytkA		BSU30660	16080118	P40768	145	SpOG0177	1	Uncharacterized protein YtkA, FixH superfamily				0.603	–	43	54	42	4	0	52	4	19		0	1	1	1	1	1	1	1	1	3	5	1	1	1	1	1	1	1	1	1	1	1	1	1	1	1	1
ytrF		BSU30410	16080093	O35005	436	COG04591	1	Sporulation control protein, predicted permease component of an ABC-type transporter				0.598	Archaea, Actino	88	183	38	8	49	3	19	4		1	0	0	3	3	2	2	3	0	1	1	2	2	2	2	2	2	2	3	2	2	2	2	2	3	2	2
ytrH		BSU29239	255767674	C0H3P8	113	SpOG0156	1	Sporulation membrane protein YtrH	Y	SigmaE_23, PMID: 15547283	12662922 15547283	0.551	–	65	65	46	0	19	33	3	20		1	1	1	1	1	1	1	1	1	1	1	1	1	1	1	1	1	1	1	1	1	1	1	1	1	1	1
ytrI		BSU29240	255767675	O34460	176	SpOG0157	1	Sporulation membrane protein YtrI	Y	SigmaE_23, PMID: 15547284	12662922 15547284	0.541	–	64	65	45	1	19	33	3	20		0	1	1	1	1	1	1	1	1	1	1	1	1	1	1	1	1	1	1	1	1	1	1	1	1	1	1
yttP		BSU29630	16080015	O34970	207	COG01309	1	transcriptional regulator		Spo0A	10869437	0.617	–	77	1414	35	11	41	11	10	13		6	0	9	21	0	19	23	0	0	0	0	22	32	30	32	32	31	33	33	28	29	36	29	30	31	33	16
ytxC		BSU28960	255767668	P06569	281	SpOG0095	1	Uncharacterized protein		σE	14627822	0.558	–	88	88	44	2	44	8	11	12		0	0	1	1	1	1	1	1	1	1	1	1	1	1	1	1	1	1	1	1	1	1	1	1	1	1	1
ytxG		BSU29780	255767683	P40779	140	COG04768	1	Uncharacterized protein		σH		0.581	–	44	51	43	3	0	52	4	19		0	0	1	2	1	1	1	1	2	1	1	1	1	1	1	1	1	1	1	1	1	1	1	1	1	1	1
ytxH		BSU29770	255767682	P40780	151	COG04980	2	Uncharacterized protein		σH		0.633	–	54	80	41	5	12	40	5	18		0	0	1	2	2	2	3	2	2	2	2	4	1	1	1	1	1	1	1	1	1	1	1	1	1	1	1
ytxJ		BSU29760	16080028	P39914	108	SpOG0222	1	Uncharacterized protein		σH		0.617	–	47	48	44	2	2	50	4	19		0	1	1	1	1	1	1	1	1	1	1	1	1	1	1	1	1	1	1	1	1	1	1	1	1	1	1
ytzL		BSU30739	255767702	C0H3Q2	52	SpOG0223	1	Uncharacterized protein YtzL				0.652	#REF!		102	45	1	29	23	11	12		1	1	1	1	1	1	1	1	1	1	1	2	2	2	2	2	1	2	2	2	2	2	2	2	2	1	2
yuiC		BSU32070	16080260	O32108	218	COG03584	2	Uncharacterized protein	N	σF	16497325	0.598	–	76	250	35	11	40	12	6	17		2	0	2	4	0	3	4	0	0	0	0	3	6	6	6	6	6	6	6	6	5	6	8	7	6	6	4
yukJ		BSU31945	255767730	C0SPB1	225	COG05634	1	Uncharacterized protein YukJ, DUF2278				0.602	Actino, Cyano, Alpha, Beta, DeltaEps	24	25	23	23	1	51	0	23		0	0	0	1	1	1	0	1	0	0	0	0	1	1	1	1	1	1	1	1	1	1	1	1	1	1	1
yunB		BSU32350	16080288	O32131	254	SpOG0224	1	Spore formation protein YunB	Y	σE	12662922	0.596	–	90	94	46	0	43	9	14	9		1	1	1	1	1	1	1	1	2	1	1	1	1	1	1	1	1	1	1	1	1	1	1	1	1	1	1
yurS		BSU32650	16080317	O32160	91	SpOG0160	1	Uncharacterized protein		σE		0.625	–	4	4	4	42	0	52	0	23		0	0	0	1	1	0	0	1	0	0	0	0	0	0	0	0	0	0	0	0	0	0	0	0	0	0	0
yusD		BSU32760	16080328	O32170	114	SpOG0135	1	Uncharacterized protein		Spo0A	10869437	0.489	–	10	10	10	36	0	52	0	23		0	0	0	1	1	1	1	1	0	0	0	1	0	0	0	0	0	0	0	0	0	0	0	0	0	0	0
yusN		BSU32860	16080338	O32180	110	COG05577	5	Uncharacterized protein	N	σG	16497325	0.64	–	94	204	46	0	47	5	13	10		1	1	1	6	6	5	4	5	3	5	5	2	2	2	2	4	3	3	3	3	2	2	2	2	3	3	2
yuzA		BSU31380	16080190	O32087	78	COG02155	1	Uncharacterized protein	N	σG	16497325	0.6	–	64	94	33	13	30	22	1	22		1	0	1	1	0	1	1	0	0	0	0	1	2	2	2	2	2	2	2	2	2	2	2	2	1	2	2
yvdQ		BSU34510	16080504	O06998	170	SpOG0239	1	Uncharacterized protein YvdQ (DUF3231 domain)	N	σG	16497325	0.621	–	40	79	31	15	8	44	1	22		0	0	0	1	1	0	0	1	5	9	11	0	1	1	1	1	1	1	1	1	1	1	1	1	1	1	0
yviA		BSU35480	16080601	P32436	281	COG01307	1	Uncharacterized protein BSU35480 (DegV)				0.617	Actinobacteria, Chloroflexi, Dictyoglomi	92	302	45	1	46	6	21	2		0	1	3	2	2	2	3	2	4	3	3	3	4	4	4	4	4	4	4	4	4	4	4	4	4	4	3
ywcB		BSU38230	16080874	P39600	102	COG03162	1	phage protein YwcB, DUF485 (superinfection immunity)	N	σE		0.595	–		41	35	11	2	50	4	19		0	1	0	1	1	0	1	1	0	1	1	1	1	1	1	1	1	1	1	1	1	1	1	1	1	1	2
ywcE		BSU38130	16080864	P39603	87	SpOG0158	1	Holin-like protein required for spore morphogenesis and germination		PMID: 16159778	16159778	0.673	–	8	8	8	38	0	52	0	23		0	0	0	1	1	1	1	1	0	0	0	1	0	0	0	0	0	0	0	0	0	0	0	0	0	0	0
ywjG		BSU37140	16080767	P06629	173	SpOG0136	1	Protein of unknown function, DUF2529 (PF10740)		Spo0A	10869437	0.524	–	39	39	38	8	0	52	3	20		0	0	1	1	1	1	1	1	1	1	1	1	1	1	1	1	1	1	1	1	1	1	1	1	1	1	1
ywnJ		BSU36540	16080707	P71045	140	COG05652	1	integral inner membrane protein	N	σF	16497325	0.565	–	68	76	39	7	28	24	14	9		0	0	1	1	1	1	0	1	2	1	1	0	1	1	1	1	1	1	1	1	1	1	1	1	1	1	1
ywrJ		BSU36040	16080657	O05223	225	SpOG0162	1	Sporulation protein YwrJ (cotB-cotranscribed)	N	PMID: 147626	14762006	0.538	–	27	27	27	19	0	52	0	23		0	0	0	1	0	1	0	0	0	1	1	0	1	1	1	1	1	1	1	1	1	1	1	1	1	1	0
yxbC		BSU39880	16081039	P46327	330	COG02850	1	Uncharacterized protein		Spo0A	10869437	0.556	NonFBeta, DeltaEps	2	2	2	44	0	52	0	23		0	0	0	1	0	0	0	0	0	0	0	0	0	0	0	0	0	0	0	0	0	0	0	0	0	0	0
yxeD		BSU39590	255767845	P54943	117	SpOG0225	1	Uncharacterized protein	N	σG	16497325	0.659	–	5	5	5	41	0	52	0	23		0	0	0	1	1	1	0	1	0	0	0	0	0	0	0	0	0	0	0	0	0	0	0	0	0	0	0
yyaC		BSU40950	16081147	P37521	205	SpOG0241	1	Uncharacterized protein, DUF1256	N	σF	16497325	0.544	–	98	141	46	0	52	0	9	14		1	1	1	1	1	1	1	1	1	1	1	1	1	1	1	1	1	1	1	1	1	1	1	1	1	1	1
yyaD		BSU40940	16081146	P37520	338	COG03949	2	Integral inner membrane protein		σE		0.534	–	94	136	46	0	47	5	15	8		1	1	1	2	2	2	2	2	1	2	2	2	1	1	1	1	1	1	1	1	1	1	1	1	1	1	1
yybM		BSU40590	16081111	P37491	251	COG04956	1	Integral inner membrane protein		Spo0A	10869437	0.574	–	81	96	38	8	42	10	9	14		1	0	2	2	1	1	1	1	0	0	0	1	1	1	1	1	1	1	2	2	1	1	2	2	1	1	1
yybN		BSU40580	16081110	P37490	145	SpOG0226	1	Uncharacterized protein YybN		Spo0A	10869437	0.636	–	5	5	5	41	0	52	1	22		0	0	1	1	0	0	0	0	0	0	0	0	0	0	0	0	0	0	0	0	0	0	0	0	0	0	0
yjdH		BSU12050	255767272	O31649	131	Bsubt only	5	Uncharacterized protein YjdH		PMID: 12562816	12562816	0.606	–	2	2	2	44	0	52	0	23		0	0	0	1	1	0	0	0	0	0	0	0	0	0	0	0	0	0	0	0	0	0	0	0	0	0	0
yopQ		BSU20800	16079139	O34448	460	Bsubt only	5	SPBc2 prophage-derived uncharacterized protein yopQ				0.556	–	2	2	2	44	0	52	0	23		0	0	0	1	1	0	0	0	0	0	0	0	0	0	0	0	0	0	0	0	0	0	0	0	0	0	0
ythC		BSU30730	33301853	O35026	55	Bsubt only	5	Uncharacterized protein YthC, transcribed in the spore				0.499	–		2	2	44	0	52	0	23		0	0	0	1	1	0	0	0	0	0	0	0	0	0	0	0	0	0	0	0	0	0	0	0	0	0	0
CD3496		CD3496	126701120	Q180Z4		COG00776	1	DNA-binding protein HU			19542279	0.836	NonFGamma	98	160	46	0	51	1	21	2		3	2	1	2	1	1	1	2	1	3	2	1	3	3	3	3	3	3	4	4	3	3	3	4	4	3	3
CD3164		CD3164	126700783	Q185A2		COG00557	1	ribonuclease R			19542280	0.615	Gamma, DeltaEps	92	92	46	0	45	7	22	1		1	1	1	1	1	1	1	1	1	1	1	1	1	1	1	1	1	1	1	1	1	1	1	1	1	1	1
CD1511		CD1511	126699115	Q18C29		SpOG0227	2	Uncharacterized Fe-Mn-protein, DUF2935			19542281		–	60	96	29	17	30	22	1	22		0	0	0	0	0	0	1	0	1	3	2	0	2	2	2	2	2	2	2	2	2	1	2	2	2	2	2
CD1433_2		CD1433_2	126699037	Q18BV5		COG03325	1	Chitinase			19542282		–	46	63	28	18	18	34	0	23		0	0	0	0	0	0	2	2	1	0	0	0	1	1	1	1	1	1	1	1	1	1	1	1	1	1	1
CD1046		CD1046	126698630	Q18AP6		COG02195	2	peptidase T			19542283	0.627	Gamma, Spiro	88	218	46	0	41	11	11	12		1	1	2	2	1	2	2	1	1	2	2	2	3	3	3	3	3	3	3	3	3	3	3	3	3	3	3
CD3227		CD3227	126700847	Q17ZX2		COG02171	1	Tetrahydrodipicolinate N-succinyltransferase			19542284	0.796	Archaea, Actino, AlphaGamma, DeltaEps, Spiro	77	78	45	1	32	20	5	18		1	1	1	1	1	1	1	1	1	1	1	1	1	1	1	1	1	1	1	1	1	1	1	1	1	1	1
CD3221		CD3221	126700841	Q17ZW3		COG01473	1	N-acetyldiaminopimelate deacetylase (amidohydrolase)			19542285	0.648	Archaea, Cyano, Alpha, Beta, Gamma, DeltaEps, Spiro	90	383	46	0	43	9	11	12		2	3	2	5	3	4	4	3	2	4	4	4	5	5	4	5	5	6	6	6	6	6	6	7	6	6	5
CAC2903		CAC2903	15896156	Q97F50		SpOG0238	1	Uncharacterized clostridial protein, trimer of DUF3794 with C-terminal LysM domain				0.525	–	46	47	0	46	46	6	14	9		0	0	0	0	0	0	0	0	0	0	0	0	0	0	0	0	0	0	0	0	0	0	0	0	0	0	0
CD0007		CD0007	126697573	Q18C91		COG04980	2	exported protein			19542285		–	54	80	41	5	12	40	5	18		0	0	1	2	2	2	3	2	2	2	2	4	1	1	1	1	1	1	1	1	1	1	1	1	1	1	1
CD0173		CD0173	126697746	Q18CR2		COG02843	1	lipoprotein			19542285	0.664	Archaea, Actino, Cyano, Alpha, Beta, Gamma, DeltaEps, Spiro	70	95	39	7	31	21	16	7		0	0	1	1	1	1	1	1	1	3	2	1	2	1	2	2	1	2	1	1	2	1	2	2	1	1	0
CD0214		CD0214	126697785	Q18CV1		SpOG0103	3	conserved Uncharacterized protein			19542285		–	35	52	17	29	18	34	1	22		0	0	0	2	2	2	1	2	1	4	3	0	0	0	0	0	0	0	0	0	0	0	0	0	0	0	0
CD0514		CD0514	126698095	Q188W0		COG02247	3	cell surface protein (putative hemagglutinin/adhesin)			19542285	0.664	Actino	25	293	6	40	19	33	0	23		0	0	0	2	1	2	3	1	0	0	0	3	0	0	0	0	0	0	0	0	0	0	0	0	0	0	0
CD0546		CD0546	126698125	Q188Z3		COG05523	1	membrane protein			19542285		Bacteroidetes	45	96	24	22	21	31	5	18		0	0	1	0	0	0	0	0	0	2	2	0	3	3	3	3	3	2	2	3	1	2	2	4	2	3	2
CD0708		CD0708	126698287	Q189Q4		COG02195	2	aminoacyl-histidine dipeptidase			19542285	0.728	Archaea, Alpha, Beta, Gamma, DeltaEps, Spiro	88	218	46	0	41	11	11	12		1	1	2	2	1	2	2	1	1	2	2	2	3	3	3	3	3	3	3	3	3	3	3	3	3	3	3
CD0781		CD0781	126698361	Q189X7		COG00744	2	penicillin-bindingprotein			19542285	0.663	Actino, Cyano, Alpha, Beta, Gamma, DeltaEps, Spiro	99	306	46	0	52	0	23	0		4	3	3	4	4	4	4	4	5	5	4	4	6	6	6	6	6	6	6	6	7	6	6	6	6	6	6
CD0881		CD0881	126698458	Q18A72		COG00330	1	membrane protein			19542285		Archaea, Actino, Gamma, DeltaEps, Spiro	74	121	33	13	40	12	17	6		1	0	3	0	0	1	1	0	0	0	0	0	2	2	2	2	2	2	2	2	2	2	2	2	2	2	2
CD1071		CD1071	126698658	Q18AS6		COG04224	1	conserved Uncharacterized protein			19542285	0.729	–	86	110	44	2	41	11	8	15		0	0	1	1	1	1	1	1	1	1	1	1	2	2	2	2	2	2	2	2	2	2	2	2	2	2	1
CD1072		CD1072	126698659	Q18AS5		COG01362	1	aminopeptidase			19542285		Archaea, ActinoBeta, Gamma, DeltaEps, Spiro	45	71	0	46	45	7	16	7		0	0	0	0	0	0	0	0	0	0	0	0	0	0	0	0	0	0	0	0	0	0	0	0	0	0	0
CD1132		CD1132	126698726	Q18AZ3		COG02608	1	Copper chaperone, heavy-metal binding domain			19542285	0.648	–	97	459	46	0	50	2	22	1		7	2	5	4	1	4	4	1	3	1	1	4	4	5	5	5	5	5	5	10	5	8	5	5	5	5	5
CD1165		CD1165	126698760	Q18B26		COG01534	1	conserved Uncharacterized protein			19542285	0.757	–	76	76	44	2	31	21	18	5		0	0	1	1	1	1	1	1	1	1	1	1	1	1	1	1	1	1	1	1	1	1	1	1	1	1	1
CD1247		CD1247	126698843	Q18BA8		SpOG0232	1	Uncharacterizedl firmicute protein CD1247			19542285		–	48	48	2	44	46	6	14	9		0	1	0	0	0	0	0	0	0	0	0	0	0	0	0	0	0	0	0	0	0	0	0	0	0	0	0
CD1289		CD1289	126698886	Q18BF6		COG00595	1	Metallo beta-lactamase superfamily protein			19542285	0.699	DeltaEps	99	182	46	0	52	0	23	0		2	1	2	2	1	2	2	1	2	2	2	2	2	3	3	4	3	3	3	3	3	3	3	3	3	3	3
CD1307A		CD1307A	126698906	Q18BH1		COG02740	1	conserved Uncharacterized protein			19542285	0.593	–	98	98	46	0	51	1	21	2		1	1	1	1	1	1	1	1	1	1	1	1	1	1	1	1	1	1	1	1	1	1	1	1	1	1	1
CD1318		CD1318	126698917	Q18BI4		COG01185	1	Polyribonucleotide nucleotidyltransferase			19542285	0.705	DeltaEps	99	114	46	0	52	0	22	1		1	1	1	1	1	1	1	1	1	1	1	1	1	1	1	1	1	1	1	1	1	1	1	1	1	1	2
CD1319		CD1319	126698918	Q18BI3		COG00726	3	Polysaccharide deacetylase			19542285	0.65	–	99	782	46	0	52	0	23	0		5	5	5	6	5	7	7	7	7	10	9	9	11	12	12	12	12	12	11	12	11	12	12	13	12	15	9
CD1332		CD1332	126698931	Q18BJ5		COG01968	1	undecaprenyl-diphosphatase			19542285	0.593	Actino, Alpha, Beta, Gamma, DeltaEps, Spiro	99	181	46	0	52	0	22	1		2	2	1	1	1	1	2	1	1	2	2	1	3	3	3	4	5	4	3	4	3	3	4	4	3	4	2
CD1392		CD1392	126698994	Q18BR0		COG00251	2	endoribonuclease			19542285	0.723	Alpha, Beta, Gamma, DeltaEps	96	211	46	0	49	3	18	5		1	2	1	1	1	1	3	2	1	1	3	5	3	3	3	3	3	4	2	3	2	3	2	2	2	2	1
CD1436		CD1436	126699040	Q18BV8		COG02720	2	exported protein			19542285	0.546	Actino, Cyano, DeltaEps	90	181	37	9	52	0	14	9		0	0	1	1	1	0	1	1	1	2	2	0	2	2	2	2	2	2	2	2	3	2	3	3	2	2	2
CD1496		CD1496	126699100	Q18C18		COG04086	1	exported protein			19542285	0.618	–	74	78	39	7	34	18	7	16		0	0	1	1	1	1	1	1	1	1	1	1	1	1	1	1	1	1	1	1	1	1	1	1	1	1	1
CD1497		CD1497	126699101	Q18C17		SpOG0196	1	Uncharacterized protein			19542285	0.613	–	5	5	2	44	3	49	0	23		0	0	0	0	0	0	0	0	0	0	0	0	0	0	0	0	0	0	0	0	0	1	0	0	1	0	0
CD1511		CD1511	126699115	Q187Q3		SpOG0227	2	conserved Uncharacterized protein			19542285		–	60	96	29	17	30	22	1	22		0	0	0	0	0	0	1	0	1	3	2	0	2	2	2	2	2	2	2	2	2	1	2	2	2	2	2
CD1594		CD1594	126699198	Q186F0		COG00031	1	O-acetylserine sulfhydrylase			19542285	0.627	Archaea, Actino, Alpha, DeltaEps, Spiro	99	248	46	0	52	0	21	2		1	1	3	3	1	3	3	1	2	1	1	3	3	3	3	3	3	3	3	3	3	3	3	4	3	3	3
CD1613		CD1613	126699217	Q186G8		SpOG0228	1	Uncharacterized protein			19542285		–	3	3	0	46	3	49	0	23		0	0	0	0	0	0	0	0	0	0	0	0	0	0	0	0	0	0	0	0	0	0	0	0	0	0	0
CD1622		CD1622	126699226	Q186H8		COG03212	1	lipoprotein			19542285	0.696	–	36	77	24	22	11	41	1	22		1	0	0	2	1	0	0	2	0	4	4	2	3	3	3	3	3	3	0	3	0	0	3	0	0	0	0
CD1676		CD1676	126699281	Q186N3		COG02039	1	Pyrrolidone-carboxylate peptidase			19542285	0.584	Actino, Beta, Gamma, Spiro	56	58	37	9	18	34	3	20		1	0	0	1	1	1	1	1	1	1	1	0	1	1	1	1	1	1	1	1	1	1	1	1	1	1	1
CD1691		CD1691	126699297	Q186P9		COG00492	1	thioredoxin reductase			19542285	0.74	Archaea, Actino, Cyano, Gamma, DeltaEps, Spiro	99	325	46	0	52	0	17	6		3	1	4	4	1	4	6	1	1	1	1	5	5	5	5	5	5	5	4	4	4	4	4	4	4	4	4
CD1730		CD1730	126699337	Q186T9		COG00489	1	ATP-binding protein			19542285	0.645	Archaea, Actino, Alpha, Beta, Gamma, DeltaEps, Spiro	96	214	46	0	49	3	21	2		1	1	1	3	1	3	2	1	1	1	1	2	2	3	3	2	2	4	4	3	5	4	5	6	4	2	2
CD1800		CD1800	126699409	Q9WW64		COG02310	1	tellurium resistance protein			19542285		Actino, Cyano, Gamma	42	150	30	16	11	41	1	22		0	0	0	3	3	3	3	3	0	3	3	5	4	4	4	4	4	3	4	3	3	3	3	3	4	3	3
CD1880		CD1880	126699492	Q187J3		COG01917	1	Uncharacterizedl protein, cuoin superfamily			19542285	0.57	–	76	449	33	13	42	10	10	13		3	0	0	8	0	4	2	0	0	0	0	6	5	5	5	5	5	6	6	5	4	5	5	5	7	6	1
CD1930		CD1930	126699539	Q187P0		COG02333	1	exported protein			19542285	0.577	Archaea, Actino, Gamma, DeltaEps	96	223	43	3	52	0	22	1		0	0	2	1	1	1	1	1	1	1	1	1	3	3	3	3	3	3	4	3	2	3	2	2	4	3	2
CD1943		CD1943	126699552	Q185C1		COG00316	1	conserved Uncharacterized protein			19542285		–	63	86	43	3	19	33	7	16		2	1	2	1	0	1	1	1	1	2	2	1	1	1	1	1	1	1	1	2	1	2	1	1	1	1	1
CD1972		CD1972	126699581	Q187T4		COG00624	1	Peptidase			19542285	0.64	Gamma, DeltaEps, Spiro	90	319	44	2	45	7	17	6		1	1	2	4	1	5	4	1	2	1	1	3	3	3	3	6	6	5	6	5	5	5	5	5	6	5	3
CD2010		CD2010	126699626	Q187X3		COG00030	2	rRNA adenine N-6-methyltransferase (erythromycin resistance protein)			19542285	0.729	Actino, Beta	99	108	46	0	52	0	23	0		1	1	1	1	1	1	1	1	1	1	1	1	1	1	1	1	1	1	1	1	1	1	1	1	1	1	1
CD2152		CD2152	126699768	Q185U0		COG01363	1	Glutamyl-aminopeptidase			19542285	0.588	Archaea, Actino, Cyano, Alpha, Beta, GammaSpiro	89	232	46	0	42	10	7	16		4	3	2	3	3	3	3	3	4	3	3	3	3	3	3	3	3	3	3	3	3	3	3	3	3	3	3
CD2245A		CD2245A	126699863	Q181Y2		SpOG0229	1	Uncharacterized protein			19542285		–	35	35	0	46	35	17	0	23		0	0	0	0	0	0	0	0	0	0	0	0	0	0	0	0	0	0	0	0	0	0	0	0	0	0	0
CD2396		CD2396	126700011	Q182C1		COG01853	1	Uncharacterized protein CD2396, DIM6/NTAB family			19542285		ActinoSpiro	88	196	45	1	42	10	19	4		4	6	0	2	1	1	3	1	2	1	1	1	2	2	2	2	2	2	2	2	2	2	2	2	2	3	1
CD2399		CD2399	126700014	Q181Y3		SpOG0069	2	Uncharacterized protein			19542285		–	80	84	39	7	40	12	5	18		1	1	0	1	1	1	1	1	0	1	1	0	1	1	1	1	1	1	1	1	1	1	1	1	1	1	1
CD2431		CD2431	126700047	Q182B6		COG00155	1	Putative nitrite/sulphite reductase			19542285	0.66	Archaea, Actino, Cyano, Alpha, Beta, Gamma, DeltaEps, Spiro	65	78	46	0	18	34	1	22		1	1	2	1	1	1	1	1	1	1	1	1	1	1	1	1	1	1	1	2	1	2	1	1	1	1	1
CD2434		CD2434	126700050	Q182G5		SpOG0102	1	conserved Uncharacterized protein			19542285		–	43	72	0	46	43	9	3	20		0	0	0	0	0	0	0	0	0	0	0	0	0	0	0	0	0	0	0	0	0	0	0	0	0	0	0
CD2439		CD2439	126700055	Q182C4		COG00818	1	Diacylglycerol kinase/phospholipid phosphatase			19542285	0.53	Actino, DeltaEps	93	93	45	1	47	5	19	4		1	1	1	1	1	1	1	1	1	1	1	0	1	1	1	1	1	1	1	1	1	1	1	1	1	1	1
CD2441		CD2441	126700057	Q182C7		COG01702	1	PhoH-like protein			19542285	0.621	Actino, CyanoBeta, Gamma, DeltaEps	78	78	46	0	31	21	22	1		1	1	1	1	1	1	1	1	1	1	1	1	1	1	1	1	1	1	1	1	1	1	1	1	1	1	1
CD2447		CD2447	126700064	Q182D4		COG00537	1	histidine triad nucleotide-binding protein			19542285	0.758	ActinoBeta, Gamma, DeltaEps, Spiro	99	181	46	0	52	0	23	0		2	1	1	1	2	1	2	1	2	2	2	1	2	2	2	2	2	3	3	4	2	3	3	3	3	3	1
CD2477		CD2477	126700094	Q182S9		COG04866	1	conserved Uncharacterized protein			19542285		Archaea, DeltaEps, Spiro	26	26	0	46	26	26	10	13		0	0	0	0	0	0	0	0	0	0	0	0	0	0	0	0	0	0	0	0	0	0	0	0	0	0	0
CD2513		CD2513	126700129	Q182K0		COG00251	2	Reactive intermediate/imine deaminase A, YjgF family			19542285	0.723	Archaea, CyanoGamma, DeltaEps, Spiro	96	211	46	0	49	3	18	5		1	2	1	1	1	1	3	2	1	1	3	5	3	3	3	3	3	4	2	3	2	3	2	2	2	2	1
CD2561		CD2561	126700179	Q182P9		COG01461	1	phosphatase			19542285	0.644	Dictyoglomi, Tenericutes, Thermotogae	94	138	45	1	48	4	22	1		0	1	1	1	1	1	1	1	1	1	1	1	2	2	2	2	2	2	2	2	1	2	2	2	2	2	1
CD2589		CD2589	126700209	Q182V9		COG01561	1	conserved Uncharacterized protein			19542285	0.576	Beta, Gamma, DeltaEps, Spiro	96	97	43	3	52	0	18	5		1	1	1	1	1	1	1	1	1	1	1	1	1	1	1	1	1	1	1	1	1	1	1	1	1	1	1
CD2613		CD2613	126700227	Q182U6		COG00006	1	Peptidase			19542285	0.624	Archaea, ActinoGamma, DeltaEps, Spiro	98	283	46	0	51	1	23	0		2	1	2	2	2	2	2	2	2	2	2	3	4	4	4	4	4	4	4	4	4	4	4	4	4	4	2
CD2621		CD2621	126700235	Q182V4		COG00762	1	membrane protein			19542285	0.562	–	89	91	44	2	44	8	18	5		1	1	1	1	1	1	1	1	1	1	1	1	1	1	1	1	1	1	1	1	1	1	1	1	1	1	1
CD2626		CD2626	126700240	Q182W9		COG02848	1	cinserved Uncharacterized protein			19542285		Archaea, Actino, Beta, Gamma, DeltaEps, Spiro	36	36	1	45	35	17	17	6		0	0	0	0	0	0	0	0	1	0	0	0	0	0	0	0	0	0	0	0	0	0	0	0	0	0	0
CD2632		CD2632	126700246	Q182W6		COG01160	1	GTP-binding protein EngA			19542285	0.609	–	99	110	46	0	52	0	23	0		1	1	1	1	1	1	1	1	1	1	1	1	1	1	1	1	1	1	1	1	1	1	1	1	1	1	1
CD2634		CD2634	126700248	Q183P9		SpOG0187	1	Uncharacterized conserved protein YpzH			19542285	0.547	–	51	51	34	12	17	35	3	20		0	0	1	1	1	0	1	1	0	0	0	1	1	1	1	1	1	1	1	1	1	1	1	1	1	1	1
CD2660		CD2660	126700274	Q182Z3		COG00612	2	probable peptidase			19542285	0.656	Alpha, BetaSpiro	98	271	46	0	51	1	21	2		3	3	3	5	4	3	3	4	3	3	3	3	3	3	3	3	3	3	3	3	3	3	3	3	3	3	3
CD2661		CD2661	126700275	Q182Z5		COG00612	2	probable peptidase			19542285	0.62	–	98	271	46	0	51	1	21	2		3	3	3	5	4	3	3	4	3	3	3	3	3	3	3	3	3	3	3	3	3	3	3	3	3	3	3
CD2687A		CD2687A	328887737	F3Y5V5		COG02738	1	Uncharacterized protein			19542285	0.58	–	87	91	44	2	42	10	19	4		0	0	1	1	1	1	1	1	1	1	1	1	1	1	1	1	1	1	1	1	1	1	1	1	1	1	1
CD2701		CD2701	126700315	Q183D5		SpOG0199	1	lipoprotein			19542285		Spiro	6	6	0	46	6	46	1	22		0	0	0	0	0	0	0	0	0	0	0	0	0	0	0	0	0	0	0	0	0	0	0	0	0	0	0
CD2791		CD2791	126700407	Q183M5		COG02247	3	cell surface protein (putative S-layer protein precursor)			19542285	0.664	Actino	25	293	6	40	19	33	0	23		0	0	0	2	1	2	3	1	0	0	0	3	0	0	0	0	0	0	0	0	0	0	0	0	0	0	0
CD2793		CD2793	126700409	Q183M8		COG02247	3	cell surface protein (S-layer precursor protein)			19542285	0.664	Actino	25	293	6	40	19	33	0	23		0	0	0	2	1	2	3	1	0	0	0	3	0	0	0	0	0	0	0	0	0	0	0	0	0	0	0
CD2809		CD2809	126700425	Q184Z7		SpOG0230	1	conserved Uncharacterized protein			19542285		–	26	34	0	46	26	26	2	21		0	0	0	0	0	0	0	0	0	0	0	0	0	0	0	0	0	0	0	0	0	0	0	0	0	0	0
CD2841		CD2841	126700457	Q183S9		COG01574	1	amidohydrolase			19542285	0.571	Archaea, Actino, Cyano, Alpha, Beta, Gamma, DeltaEps, Spiro	45	70	34	12	10	42	7	16		0	0	0	1	1	1	0	2	1	1	1	0	1	1	1	2	3	1	1	3	1	2	4	2	1	1	2
CD2936		CD2936	126700554	Q184C1		SpOG0173	1	Uncharacterized protein CD2936			19542285	0.583	–	27	40	1	45	25	27	1	22		0	0	0	0	0	0	0	0	0	0	0	0	0	0	0	0	0	0	0	0	0	1	0	0	0	0	0
CD3032		CD3032	126700650	Q184M0		COG00520	1	aminotransferase			19542285	0.668	Actino, Cyano, Alpha, Beta, Gamma, DeltaEps, Spiro	98	180	46	0	51	1	15	8		1	2	1	2	1	2	3	1	1	1	1	1	1	1	1	1	1	1	1	1	1	1	1	1	1	1	1
CD3158		CD3158	126700777	Q181C2		COG02013	1	conserved Uncharacterized protein			19542285		Archaea, Actino, Cyano, Gamma	58	71	34	12	23	29	6	17		1	0	0	0	0	0	1	0	1	1	1	2	1	1	1	1	1	1	1	1	1	1	1	1	1	1	0
CD3236		CD3236	126700856	Q17ZY0		COG00730	1	membrane protein			19542285		Gamma, Spiro	92	364	43	3	48	4	19	4		3	0	3	5	2	5	4	1	1	1	1	3	6	6	6	7	7	7	7	8	8	7	8	8	7	8	5
CD3269		CD3269	126700888	Q180B4		COG01164	1	pz-peptidase			19542285	0.641	Archaea, Actino, Spiro	84	267	46	0	37	15	12	11		4	1	2	1	1	2	3	1	3	1	1	2	6	7	7	7	7	7	7	7	6	8	6	7	7	7	5
CD3401		CD3401	126701024	Q180Q0		COG01387	1	phosphoesterase			19542285	0.587	Gamma, DeltaEps	97	285	44	2	52	0	22	1		0	0	3	2	2	2	2	2	2	4	4	2	2	2	2	2	2	2	2	2	2	2	2	2	2	2	1
CD3439A		CD3439A	126701062	Q180T6		COG02038	1	Uncharacterized protein			19542285		Actino, Gamma, DeltaEps, Spiro	53	55	19	27	33	19	7	16		1	1	1	0	0	0	0	0	0	1	1	0	0	0	0	0	0	0	0	0	0	0	0	1	0	0	0
CD3463		CD3463	126701086	Q180W0		COG00787	2	alanine racemase			19542285	0.578	Archaea, Actino, Cyano, DeltaEps, Spiro	99	157	46	0	52	0	23	0		1	1	1	2	2	2	2	2	1	1	1	2	2	2	2	2	2	2	2	2	2	2	2	2	2	2	2
CD3522		CD3522	126701146	Q181I4		SpOG0231	1	conserved Uncharacterized protein			19542285		–	36	36	0	46	36	16	0	23		0	0	0	0	0	0	0	0	0	0	0	0	0	0	0	0	0	0	0	0	0	0	0	0	0	0	0
CD3567		CD3567	126701193	Q181G7		COG03858	3	cell wall hydrolase			19542285	0.726	–	88	200	45	1	42	10	8	15		3	2	0	6	3	3	3	4	2	3	3	1	1	3	3	3	3	2	2	2	1	1	2	2	2	2	1
CD3580		CD3580	126701207	Q181L4		SpOG0109	1	conserved Uncharacterized protein			19542285	0.684	–	69	104	35	11	33	19	3	20		0	0	1	1	2	2	3	2	0	3	3	2	1	1	1	1	1	1	1	1	1	1	1	1	1	1	1
CD3595		CD3595	126701222	Q181J7		COG02309	1	aminopeptidase			19542285	0.678	Actino, AlphaSpiro	83	150	46	0	36	16	18	5		1	1	2	1	1	1	1	1	2	2	2	1	2	2	2	2	2	3	4	2	3	2	3	3	4	2	2
CD3610		CD3610	126701238	Q181L2		COG00346	2	glyoxalase			19542285	0.658	–	92	987	46	0	45	7	14	9		9	2	3	18	9	16	11	10	7	11	11	12	27	28	28	28	29	23	30	25	28	27	26	28	25	34	10
CD3613		CD3613	126701239	Q181S1		SpOG0198	1	Uncharacterized conserved protein, staygreen (PF12638) family			19542285		–	23	25	6	40	16	36	1	22		0	0	0	0	0	0	0	0	1	2	2	0	0	0	0	0	0	0	0	0	0	0	0	0	0	0	0
CD3620		CD3620	126701246	Q181M3		SpOG0159	2	Uncharacterized protein			19542285	0.562	–	37	64	13	33	24	28	0	23		0	1	0	1	1	1	1	1	0	1	1	1	0	0	0	0	0	0	0	0	0	0	0	0	0	0	1
CD3652		CD3652	126701279	Q181Q6		COG00308	2	peptidase			19542285		Actino, AlphaGamma, DeltaEps	49	81	11	35	38	14	7	16		0	1	0	1	1	1	1	0	0	0	0	1	0	0	0	0	0	0	0	0	0	0	0	0	0	0	0
CD3667		CD3667	126701295	Q187A9		COG00425	1	Uncharacterized conserved protein, SirA_YedF_YeeD family (PF01206)			19542285	0.696	Actino, DeltaEps, Spiro	88	192	41	5	46	6	19	4		1	2	3	2	0	2	2	0	2	3	3	2	2	2	2	2	2	2	3	2	2	2	2	2	3	2	0
CPE2100		CPE2100	18311082	Q9XDT8		SpOG0178	1	Uncharacterized protein CPE2100				0.618	–	6	6	0	46	6	46	0	23		0	0	0	0	0	0	0	0	0	0	0	0	0	0	0	0	0	0	0	0	0	0	0	0	0	0	0
CD0304		CD0304	126697876	Q18D46		Clodi only	13	conserved Uncharacterized protein			19542285		Archaea, Actino, Alpha, Beta, GammaSpiro	3	3	0	46	3	49	0	23		0	0	0	0	0	0	0	0	0	0	0	0	0	0	0	0	0	0	0	0	0	0	0	0	0	0	0
CD0332		CD0332	126697904	Q18D69		Clodi only	13	exosporium glycoprotein			19542285		Archaea, Actino, Cyano, Alpha, Beta, Gamma, DeltaEps	3	3	0	46	3	49	0	23		0	0	0	0	0	0	0	0	0	0	0	0	0	0	0	0	0	0	0	0	0	0	0	0	0	0	0
CD0807		CD0807	126698387	Q18A06		Clodi only	13	Uncharacterized protein			19542285		–	3	3	0	46	3	49	0	23		0	0	0	0	0	0	0	0	0	0	0	0	0	0	0	0	0	0	0	0	0	0	0	0	0	0	0
CD1063A		CD1063A	126698648	Q18AR2		Clodi only	13	conserved Uncharacterized protein			19542285		–	3	3	0	46	3	49	0	23		0	0	0	0	0	0	0	0	0	0	0	0	0	0	0	0	0	0	0	0	0	0	0	0	0	0	0
CD1067		CD1067	126698654	Q18AS2		Clodi only	13	Uncharacterized protein			19542285		–	3	3	0	46	3	49	0	23		0	0	0	0	0	0	0	0	0	0	0	0	0	0	0	0	0	0	0	0	0	0	0	0	0	0	0
CD1133		CD1133	126698727	Q18AZ2		Clodi only	13	Uncharacterized protein			19542285		–	3	3	0	46	3	49	0	23		0	0	0	0	0	0	0	0	0	0	0	0	0	0	0	0	0	0	0	0	0	0	0	0	0	0	0
CD1264		CD1264	126698861	Q18BC7		Clodi only	13	Uncharacterized protein			19542285		–	3	3	0	46	3	49	0	23		0	0	0	0	0	0	0	0	0	0	0	0	0	0	0	0	0	0	0	0	0	0	0	0	0	0	0
CD1463		CD1463	126699067	Q18C05		Clodi only	13	membrane protein			19542285		–	3	3	0	46	3	49	0	23		0	0	0	0	0	0	0	0	0	0	0	0	0	0	0	0	0	0	0	0	0	0	0	0	0	0	0
CD1486		CD1486	126699090	Q186D6		Clodi only	13	lipoprotein			19542285		–	3	3	0	46	3	49	0	23		0	0	0	0	0	0	0	0	0	0	0	0	0	0	0	0	0	0	0	0	0	0	0	0	0	0	0
CD1581		CD1581	126699184	Q185Q3		Clodi only	13	Uncharacterized protein			19542285		–	3	3	0	46	3	49	0	23		0	0	0	0	0	0	0	0	0	0	0	0	0	0	0	0	0	0	0	0	0	0	0	0	0	0	0
CD1613		CD1613	126699217	Q188C2		Clodi only	13	unnamed protein product			19542285		–	3	3	0	46	3	49	0	23		0	0	0	0	0	0	0	0	0	0	0	0	0	0	0	0	0	0	0	0	0	0	0	0	0	0	0
CD2052		CD2052	126699669	Q18BY4		Clodi only	13	lipoprotein			19542285		–	3	3	0	46	3	49	0	23		0	0	0	0	0	0	0	0	0	0	0	0	0	0	0	0	0	0	0	0	0	0	0	0	0	0	0
CD2112		CD2112	126699729	Q185Q4		Clodi only	13	Uncharacterized protein			19542285		–	3	3	0	46	3	49	0	23		0	0	0	0	0	0	0	0	0	0	0	0	0	0	0	0	0	0	0	0	0	0	0	0	0	0	0
Column C: Gene names of sporulation genes from other Bacilli than B. subtilis are in blue font, those from clostridia - in red font
Column G: COG numbers correspond to the public COG collection, http://www.ncbi.nlm.nih.gov/COG; SpOGs are newly created Spore Orthologous Groups
Column H: How many times the given COG appears on the list
Column I: Current annotation of the respective gene product
Column J: Essentiality for sporulation, where known
Column L: Reference for the spore-related gene expression (PubMed ID)
Column M: Codon Adaptation Index (CAI), a potential sign of highly expressed genes; CAI values over 0.7 are highlighted
Column N: Presence of close orthologs in other bacterial phyla and classes of Proteobacteria; only selected groups are listed
Column O: The number of genomes of spore-formers (out of 99 total) that encode the respective protein
Column P: The total number of proteins from the respective family in all spore-former genomes
Column Q: The number of genomes of bacillar spore-formers (out of 46 total, excluding L. sphaericus) that encode the respective protein
Column R: The number of genomes of bacillar spore-formers (out of 46 total, excluding L. sphaericus) that DO NOT encode the respective protein
Column S: The number of genomes of clostridial spore-formers (out of 52 total) that encode the respective protein
Column S: The number of genomes of clostridial spore-formers (out of 52 total) that DO NOT encode the respective protein
Column U: The number of genomes of non-spore-formers (out of 23 total) that encode the respective protein
Column V: The number of genomes of non-spore-formers (out of 23 total) that DO NOT encode the respective protein
Columns X to DS: The number of paralogous genes encoding the respective proteins in the following genomes
	(from X to DS; numbers on green background indicate ORFs identified with TBLASTn)
Aliac	Alicyclobacillus acidocaldarius DSM 446
Ktusci	Kyrpidia (Bacillus) tusciae DSM 2912
Anofl	Anoxybacillus flavithermus WK1
Bacsu	Bacillus subtilis
BsubW23	Bacillus subtilis subsp. spizizenii str. W23
Bacam	Bacillus amyloliquefaciens FZB42
Bacli	Bacillus licheniformis ATCC 14580
Bacat	Bacillus atrophaeus 1942
Bacellu	Bacillus cellulosilyticus DSM 2522
Bmega319	Bacillus megaterium DSM 319
BmegaQM	Bacillus megaterium QM B1551
Bacpu	Bacillus pumilus SAFR-032
Bacan	Bacillus anthracis A0248
Bacan	Bacillus anthracis Ames
Bacan	Bacillus anthracis Ames 0581
Bacan	Bacillus anthracis CDC 684
Bacan	Bacillus anthracis str Sterne
Bacce	Bacillus cereus 03BB102
Bacce	Bacillus cereus AH187
Bacce	Bacillus cereus AH820
Bacce	Bacillus cereus ATCC14579
Bacce	Bacillus cereus ATCC 10987
Bacce	Bacillus cereus B4264
Bacce	Bacillus cereus G9842
Bacce	Bacillus cereus Q1
Bacce	Bacillus cereus ZK (=Bacillus cereus E33L)
Bacce cyto	Bacillus cereus cytotoxis NVH 391-98
Bacth	Bacillus thuringiensis Al Hakam
BacthBMB	Bacillus thuringiensis BMB171
Bacth	Bacillus thuringiensis Al Hakam
Bacwe	Bacillus weihenstephanensis KBAB4
Baccl	Bacillus clausii KSM-K16
Bacha	Bacillus halodurans
Bacps	Bacillus pseudofirmus OF4 uid45847
Geowc	Geobacillus WCH70
Geoy4	Geobacillus Y412MC61
Geoka	Geobacillus kaustophilus HTA426
GeobaC56	Geobacillus sp. C56-T3
GeobaY4	Geobacillus sp. Y4.1MC1
Geoth	Geobacillus thermodenitrificans NG80-2
Oceih	Oceanobacillus iheyensis
Brebr	Brevibacillus brevis NBRC 100599
Paejd	Paenibacillus JDR 2
Geoy4	Geobacillus Y412MC61
PaeniE681	Paenibacillus polymyxa E681
PaeniSc2	Paenibacillus polymyxa SC2
Lyssp	Lysinibacillus sphaericus C3 41
Alkme	Alkaliphilus metalliredigens QYMF
Alkor	Alkaliphilus oremlandii OhILAs
Cloac	Clostridium acetobutylicum
Clobe	Clostridium beijerinckii NCIMB 8052
Clobo	Clostridium botulinum A str. ATCC 3502
Clobo	Clostridium botulinum A2 str. Kyoto
Clobo	Clostridium botulinum A3 Loch Maree
Clobo	Clostridium botulinum A str. ATCC 19397
Clobo	Clostridium botulinum A str. Hall
Clobo	Clostridium botulinum B1 str. Okra
Clobo	Clostridium botulinum B Eklund 17B
Clobo	Clostridium botulinum Ba4 str. 657
Clobo	Clostridium botulinum E3 Alaska E43
Clobo	Clostridium botulinum F str. Langeland
Cloce	Clostridium cellulolyticum H10
Closcellu	Clostridium cellulovorans 743B
Clodi	Clostridium difficile 630
Clodi	Clostridium difficile CD196
Clodi	Clostridium difficile R20291
Clokl	Clostridium kluyveri DSM 555
Clokl	Clostridium kluyveri NBRC 12016
Closljung	Clostridium ljungdahlii DSM 13528
Clono	Clostridium novyi NT
Clope	Clostridium perfringens str. 13
Clope	Clostridium perfringens ATCC 13124
Clope	Clostridium perfringens SM101
Cloph	Clostridium phytofermentans ISDg
Clossacch	Clostridium saccharolyticum WM1
Clote	Clostridium tetani E88
Cloth	Clostridium thermocellum ATCC 27405
Cande	Candidatus Desulforudis audaxviator MP104C
Desha	Desulfitobacterium hafniense DCB 2
Desha	Desulfitobacterium hafniense Y51
Desac	Desulfotomaculum acetoxidans DSM 771
Desre	Desulfotomaculum reducens MI-1
Pelth	Pelotomaculum thermopropionicum SI
Syntrophobotulus glyc	Syntrophobotulus glycolicus DSM 8271
TherminJR	Thermincola sp. JR
Helmo	Heliobacterium modesticaldum Ice1
Symth	Symbiobacterium thermophilum IAM14863
Natth	Natranaerobius thermophilus JW NM WN LF
Carhy	Carboxydothermus hydrogenoformans Z-2901
Mooth	Moorella thermoacetica ATCC 39073
Thex5	Thermoanaerobacter X514
Thermobroc	Thermoanaerobacter brockii subsp. finnii Ako-1
Theit	Thermoanaerobacter italicus Ab9 uid46241
Thermomath	Thermoanaerobacter mathranii subsp. mathranii str. A3
Theps	Thermoanaerobacter pseudethanolicus ATCC 33223
ThermoX513	Thermoanaerobacter sp. X513
Thete	Thermoanaerobacter tengcongensis
Thermosacc	Thermoanaerobacterium thermosaccharolyticum DSM 571
Thermoocea	Thermosediminibacter oceani DSM 16646
Cand Arthro-mitus	Candidatus Arthromitus sp. SFB-mouse-Japan
Bselen	Bacillus selenitireducens MLS10
Macca	Macrococcus caseolyticus JCSC5402
Exiat	Exiguobacterium AT1b
Exisi	Exiguobacterium sibiricum 255 15
Acear	Acetohalobium arabaticum DSM 5501
Halor	Halothermothrix orenii H 168
Halansapo	Halanaerobium hydrogeniformans
Cloge	Clostridiales genomosp BVAB3 UPII9 5 uid46219
Thermamari	Thermaerobacter marianensis DSM 12885
Ammde	Ammonifex degensii KC4
Anath	Anaerocellum thermophilum DSM 6725 = Caldicellulosiruptor bescii DSM 6725
Caldihydro	Caldicellulosiruptor hydrothermalis 108
Caldikrist	Caldicellulosiruptor kristjanssonii 177R1B
Caldikrono	Caldicellulosiruptor kronotskyensis 2002
Caldiobsid	Caldicellulosiruptor obsidiansis OB47
Caldiowens	Caldicellulosiruptor owensensis OL
Calsa	Caldicellulosiruptor saccharolyticus DSM 8903
Ethaharbi	Ethanoligenens harbinense YUAN-3
Eubel	Eubacterium eligens ATCC 27750
Eubre	Eubacterium rectale ATCC 33656
Synwo	Syntrophomonas wolfei Goettingen
Syntrolipo	Syntrophothermus lipocalidus DSM 12680
Ruminalbus	Ruminococcus albus 7
[truncated: 98 more columns]

## Sheet: Arthromitus
Gene	Protein	Length	BsSpore.gi	Bsub.gi	COG	Fun	No. COG	Cand Arthro		Arthr-mouse.gi	E-value	No.		Arthr-rat.gi	E-value	No.	Match in Cace	Match in Cdiff	Match in Cace	Match in Cdiff	Cacet Spore.gi		Arthr-mouse.gi	E-value	No.		Arthr-rat.gi	E-value	No.		Cdiff Spore.gi	Arthr-mouse.gi	E-value	No.		Arthr-rat.gi	E-value	No.				Arthr-rat
divIB	DivIB	263 aa	16078588	16078588	COG01589	D	1	1		342732564	6e-05	1	TRUE	347542606	0.0003	1					15896327		346984051	3e-08	1		347542372	8e-08	1		126698174							0			16078588	347542606	31	124	0.0003	37.4
divIC	DivIC	125 aa	16077130	16077130	COG02919	D	1	1		342733101		1	TRUE	347543123		1					15896315		346984652	2e-127	1		347542956	1e-116	1		126698387							0			16077130	347542677	49	81	0.3	26.2
divIVA	DivIVA	164 aa	16078606	16078606	COG03599	D	1	1		342732561	1e-27	1	TRUE	347542603	2e-27	1					15894827				0				0		126698654							0			16078606	347542603	4	162	2e-27	113
gpsB	GpsB	98 aa	16079276	16079276	COG07169	D	1	0				0	TRUE			0					15896533		346984571	3e-58	1		347542876	4e-55	1		126698727							0			16079276	347542603	4	73	7e-08	47.4
ezrA	EzrA (Ytwp)	562 aa	16080013	16080013	COG04477	D	1	0				0	TRUE			0					15895296				0				0		126698861							0			16080013	347542281	464	603	4	25.4
ftsA	FtsA/MreB	440 aa	255767352	221309402	COG00849	D	1	0				0	TRUE			0					15894156		346984677	7e-70	2		347542981	4e-72	2		126699101							0			221309402	347542179	135	218	0.0004	38.5
ftsA1	FtsA1	678 aa	15894300	15894300	COG07049	D	1	0				0	TRUE			0					15893709		346984559	2e-15	1		347542864	1e-15	1		126699184							0			15894300	347542179	135	296	0.005	35.4
ftsH	FtsH	637 aa	16077137	16077137	COG00465	DO	1	1		342733096	3e-180	1	TRUE	347543118	2e-180	1		119	108	119	15896535		346984569	3e-33	1		347542874	3e-32	1		126699217							0			16077137	347543118	25	597	2e-180	624
ftsL	FtsL	117 aa	16078579	16078579	COG04839	D	1	1		342732570		1	TRUE	347542612	0.009	1					15896537		346984567	3e-40	1		347542872	3e-40	1		126699492							0			16078579	347542968	6	87	0.009	30.8
ftsZ	FtsZ	382 aa	255767353	221309403	COG00206	D	1	1		342732500	2e-114	1	TRUE	347542538	9e-112	1		95		95	15895284				0				0		126699729							0			221309403	347542538	1	378	9e-112	395
ftsY	FtsY	329 aa	16078658	16078658	COG00552	U	1	1		342732346	3e-85	1	TRUE	347542413	3e-85	1					15896568		346983633	4e-20	3				0		126700014							0			16078658	347542413	8	302	3e-85	306
minC	MinC	226 aa	16079852	16079852	COG00850	D	1	1		342732099	5e-18	1	TRUE	347542183	8e-18	1					15895280		346984168	0.001	1		347542475	4e-05	1		126700201	346984027	2e-72	2		347542351	1e-73	2			16079852	347542183	6	183	8e-18	82.4
minD	MinD	268 aa	16079851	16079851	COG02894	D	1	1		342732100	3e-84	1	TRUE	347542184	9e-86	1	125	348			15895713		346983840	4e-14	1				0		126701062							0			16079851	347542184	1	261	9e-86	308
minE	MinE	91 aa	126698746	126698746	COG00851	D	1	1		342732101	2e-09	1	TRUE	347542185	4e-08	1					15894944				0		347542478	0.008	1		126701246							0			126698746	347542185	12	82	4e-08	48.1
minJ	MinJ	397 aa	16080575	16080575	COG07165	D	1	0				0	TRUE			0					15004781		346984684	5e-15	1		347542988	3e-15	1					0				0			16080575	347542029	594	667	0.31	28.5
mreB	MreB (Mbl)	333 aa	50812298	50812298	COG01077	D	1	1		342732095	4e-107	1	TRUE	347542179	3e-107	1		94		55	15896033		346984463	0.0009	2		347542763	0.002	2		126697785							0			50812298	347542179	6	336	3e-107	380
rodA	RodA	393 aa	16080863	16080863	COG00772	D	1	1		342732102	9e-42	1	TRUE	347542186	2e-31	1					15894946				0				0		126697876							0			16080863	347542186	30	358	2e-31	128
General sporulation genes													TRUE								15895917				0				0		126698375	346984280	1e-65	1		347542582	7e-64	1			16079478	347542408	4	276	8e-83	298
spo0A	Spo0A	267 aa	16079478	16079478	COG07001	KT	1	1		342732341	2e-81	1	TRUE	347542408	8e-83	1		103		103	15896039				0				0		126698648							0			16079845	347542016	117	174	0.6	26.2
spo0B	Spo0B	192 aa	16079845	16079845	COG07000	T	1	0				0	TRUE			0					15896814				0				0		126698658	346983781	0.0002	1				0			16078428	347542535	130	161	0.22	25.4
spo0E	Spo0E	85 aa	16078428	16078428	COG07029		1	0				0	TRUE			0					15895041		346984662	0.002	1		347542966	0.0008	1		126698760							0			16080766	347542324	2	118	4e-20	88.6
spo0F	Spo0F	124 aa	16080766	16080766	COG07084	T	1	0				0	TRUE			0					15896549		346984394	0.0004	1				0		126698843							0			16081148	347543186	6	283	1e-57	215
spo0J	Spo0J	282 aa	16081148	16081148	COG01475	K	2	1		342733168	3e-57	1	TRUE	347543186	1e-57	1					15896324		346983519	8e-70	1				0		126698906	346984156	1e-12	1		347542463	3e-14	1			221308713	347542197	167	261	4.7	23.9
spo0M	Spo0M	258 aa	255767198	221308713	COG04326	R	1	0				0	TRUE			0					15894263		346984585	1e-08	1				0		126699115							0			221309406	347542536	1	236	5e-85	305
sigE	SpoIIGB	239 aa	255767354	221309406	COG06728	K	1	1		342732498	2e-84	1	TRUE	347542536	5e-85	1					15896739		346984183	2e-08	1		347542492	4e-09	1		126699552	346984707	6e-15	1		347543010	2e-14	1			16079402	347542535	18	253	4e-68	249
sigF	SpoIIAC	255 aa	16079402	16079402	COG06726	K	1	1		342732684	1e-67	1	TRUE	347542717	4e-68	1		338		337	15895866		346984203	2e-09	2		347542511	2e-09	1		126699863							0			16078597	347542535	3	256	7e-108	381
sigG	SpoIIIG	260 aa	16078597	16078597	COG06727	K	1	1		342732497	3e-108	1	TRUE	347542535	7e-108	1		338		337	15894164		346984337	0.002	1				0		126699990	346983616	4e-09	2		347543174	0.005	1			16077166	347543090	17	208	1e-62	231
sigH	Spo0H	218 aa	16077166	16077166	COG01595	K	1	1		342733074	7e-64	1	TRUE	347543090	1e-62	1					15893491		346983827	6e-07	1				0		126700011							0			305675234	347542541	8	226	9e-66	241
spoIIIC/spoIVCB	SigK	294 aa	305675234	305675234	COG06725	K	1	1		342732503	7e-65	1	TRUE	347542541	9e-66	1					15894332				0				0		126700050	346983963	1e-10	1				0			255767592	347542322	586	627	0.21	29.3
spoIVCA	SpoIVCA	500 aa	255767592	255767592	COG01961	L	1	0				0	TRUE			0					15894138				0				0		126700059	346983955	0.004	1				0			16079375	347542038	5	178	5e-29	119
spmA	SpmA	196 aa	16079375	16079375	COG02715	R	1	1		342731931	1e-30	1	TRUE	347542038	5e-29	1					15896557				0				0		126700094							0			255767502	347542039	1	172	3e-44	169
spmB	SpmB	178 aa	255767502	255767502	COG00700	R	1	1		342731932	4e-41	1	TRUE	347542039	3e-44	1					15896096		346984638	5e-16	1		347542942	3e-14	1		126700209							0			16079844	347542191	1	429	1e-98	352
obgE	ObgE	428 aa	16079844	16079844	COG00536	T	1	1		342732107	5e-99	1	TRUE	347542191	1e-98	1		102		102	15895814				0				0		126700240							0			50812270	347542159	86	129	3.8	21.6
sda	Sda	52 aa	50812270	50812270	COG07025	T	1	0				0	TRUE			0					15896339		346984858	1e-05	2		347543166	5e-05	2		126700248							0			16079404	347542719	8	99	2e-16	76.6
Sporulation genes													TRUE								15893578				0				0		126700425	346983616	0.0008	2				0			16079403	347542718	1	150	1e-41	160
spoIIAA	SpoIIAA	117 aa	16079404	16079404	COG07006	T	1	1		342732686	2e-16	1	TRUE	347542719	2e-16	1		339		339	15895216				0				0		126700628			0				0			16079858	347542778	164	211	5.2	23.9
spoIIAB	SpoIIAB	146 aa	16079403	16079403	COG07002	T	1	1		342732685	1e-41	1	TRUE	347542718	1e-41	1					15894880				0				0		126700777			0				0			16080728	347542954	17	293	1e-45	175
spoIIB	SpoIIB	332 aa	16079858	16079858	COG07010		1	0				0	TRUE			0					15896009		346983843	8e-09	1				0		126701146			0				0			16077132	347543121	27	784	3e-44	172
spoIID	SpoIID	343 aa	16080728	16080728	COG02385	D	1	1		342732937	4e-44	1	TRUE	347542954	1e-45	1					15893922				0				0		126701207	346983614	1e-14	1				0			16078595	347542537	136	181	0.005	33.9
spoIIE	SpoIIH	827 aa	16077132	16077132	COG07208	TK	1	1		342733099	2e-40	1	TRUE	347543121	3e-44	1					15894943				0				0		126701239			0				0			16079410	347542820	93	202	5e-06	43.1
spoIIGA	SpoIIGA	309 aa	16078595	16078595	COG07192		1	1		342732499	0.002	1	TRUE	347542537	0.005	1					15895274				0		347542507	0.61	1		126701288			0				0			16079607	347542651	101	328	2e-20	92.4
spoIIM	SpoIIM	214 aa	16079410	16079410	COG01300	S	1	1		342732793	6e-07	1	TRUE	347542820	5e-06	1					15896336				0				0		126701295	346983720	3e-27	1				0			16080708	347542084	318	420	7e-13	66.6
spoIIP	SpoIIP	401 aa	16079607	16079607	COG07003		1	1		342732613	1e-17	1	TRUE	347542651	2e-20	1					15896524				0		347543004	0.033	1					0				0			16080750	347542968	39	163	6e-14	69.7
spoIIQ	SpoIIQ	283 aa	16080708	16080708	COG07039		1	0				0	FALSE	347542084	7e-13	1					15895714		346983525	1e-85	2		347542893	0.001	1		126697592	346984794	0	2		347543096	0	2			16079499	347542681	10	277	1e-59	222
spoIIR	SpoIIR	224 aa	16080750	16080750	COG07004		1	1		342732951	1e-12	1	TRUE	347542968	6e-14	1					15895671		346984289	1e-09	1		347542591	7e-11	1		126697766	346983877	5e-33	1				0			16079498	347542680	4	173	2e-07	47.8
spoIIIAA	SpoIIIAA	307 aa	16079499	16079499	COG03854	R	1	1		342732644	2e-60	1	TRUE	347542681	1e-59	1					15896437		346984794	0	1		347543096	0	1		126697767	346983878	0	1				0			16079497	347542679	2	63	1e-11	60.1
spoIIIAB	SpoIIIAB	171 aa	16079498	16079498	COG07017		1	1		342732643	5e-07	1	TRUE	347542680	2e-07	1					15893947		346984461	0.0002	1		347542761	0.013	1		126697845			0				0			16079496	347542678	1	127	6e-25	105
spoIIIAC	SpoIIIAC	68 aa	16079497	16079497	COG07018		1	1		342732642	1e-11	1	TRUE	347542679	1e-11	1					15895648		346984452	9e-89	1		347542752	3e-87	1		126697903	346983875	3e-53	1				0			221323885	347542677	70	397	4e-45	174
spoIIIAD	SpoIIIAD	133 aa	16079496	16079496	COG07019		1	1		342732641	1e-24	1	TRUE	347542678	6e-25	1					15893946		346984271	1e-23	2		347542573	3e-24	3		126698956	346984823	2e-20	2		347543131	4e-20	2			16079494	347542676	1	176	5e-11	59.7
spoIIIAE	SpoIIIAE	399 aa	255767546	221323885	COG07020		1	1		342732640	2e-46	1	TRUE	347542677	4e-45	1					15004838		346984512	4e-06	1		347542812	4e-08	1		126699161	346984823	4e-12	2		347543131	3e-11	2			221310360	347542675	44	193	3e-12	63.9
spoIIIAF	SpoIIIAF	206 aa	16079494	16079494	COG07021		1	1		342732639	6e-11	1	TRUE	347542676	5e-11	1					15004840		346984663	2e-05	1		347542967	7e-06	1		126699637	346984794	0	2		347543096	0	2			221310359	347542674	76	154	0.2	27.7
spoIIIAG	SpoIIIAG	229 aa	255767545	221310360	COG07022		1	1		342732638	3e-11	1	TRUE	347542675	3e-12	1					15894829		346983476	0.005	1		347543129	0.078	1		126699880	346984822	1e-15	2		347543130	7e-15	2			16080695	347542952	1	83	4e-26	107
spoIIIAH	SpoIIIAH	218 aa	255767544	221310359	COG07023		1	1		342732637	0.17	1	TRUE	347542674	0.2	1					15896197		346983849	3e-18	1				0		126700077	346984341	6e-85	1		347542645	9e-84	1			255767381	347542474	121	770	1e-141	496
spoIIID	SpoIIID	93 aa	16080695	16080695	COG07511		1	1		342732935	3e-26	1	TRUE	347542952	4e-26	1					15894821		346983915	8e-60	1		347542739	9e-27	1		126700078	346984342	0	1		347542646	0	2			16081156	347543192	51	203	6e-19	86.7
spoIIIE	SpoIIIE/FtsK	789 aa	255767381	255767381	COG07074	D	2	1		342732415	8e-146	1	TRUE	347542474	1e-141	1					15896099				0				0		126700079	346984343	3e-28	1		347542647	2e-25	1			16079337	347542518	6	498	6e-145	506
spoIIIJ	SpoIIIJ	261 aa	16081156	16081156	COG00706	U	1	1		342733174	6e-21	1	TRUE	347543192	6e-19	1					15896287		346983895	7e-06	1				0		126700923	346983744	9e-168	1		347543108	3e-58	1			221319593	347542407	63	394	8e-70	256
spoIVA	SpoIVA	492 aa	16079337	16079337	COG07011		1	1		342732482	1e-145	1	TRUE	347542518	6e-145	1		109		109	15893949		346984316	1e-46	2		347542620	3e-45	2		126700924	346983743	4e-92	1				0			16079850	347543137	306	333	0.036	30.8
spoIVB	SpoIVB	426 aa	255767535	221319593	COG07009		1	1		342732340	4e-69	1	TRUE	347542407	8e-70	1					15895674				0				0		126700925	346983742	7e-82	1				0			16079849	347542187	31	147	0.0008	36.6
spoIVFA	SpoIVFA	264 aa	16079850	16079850	COG07379		1	0				0	TRUE			0					15895670		346984288	2e-06	2		347542923	1e-06	1					0				0			255767507	347541997	218	243	1.5	25
spoIVFB	SpoIVFB	288 aa	16079849	16079849	COG07337		1	1		342732103	3e-05	1	TRUE	347542187	0.0008	1					15004876				0				0		126701120	346984819	7e-29	1		347543127	2e-29	1			16079400	347542701	381	422	4.8	22.3
spoVAA	SpoVAA	206 aa	255767507	255767507	COG07106		1	0				0	TRUE			0					15893504		346984553	9e-08	3		347542854	2e-10	3		126698405	346984548	6e-64	1		347542848	2e-05	1			16079399	347542658	15	160	4e-32	129
spoVAB	SpoVAB	141 aa	16079400	16079400	COG07107		1	0				0	TRUE			0					15894639		346984553	8e-05	3		347542854	8e-09	3		126699078	346984463	4e-74	2		347542763	2e-73	4			16079398	347542657	5	336	2e-74	271
spoVAC	SpoVAC	150 aa	16079399	16079399	COG07103		1	1		342732620	1e-30	1	TRUE	347542658	4e-32	1					15894169				0				0		126699128	346984463	6e-74	2		347542763	3e-74	4			221310257	347542459	660	708	1.4	25
spoVAD	SpoVAD	338 aa	16079398	16079398	COG07104		1	1		342732619	1e-73	1	TRUE	347542657	2e-74	1		101		101	15894546		346983509	2e-12	1		347542953	0.014	1		126699170	346984547	7e-93	4		347542857	4e-95	4			221310258	347542656	1	97	2e-14	69.7
spoVAEA	SpoVAEA	203 aa	255767505	221310257	COG07381		1	0				0	TRUE			0					15893498				0				0		126699235							0			255767504	347542971	2	485	2e-65	241
spoVAEB	SpoVAEB	116 aa	255767506	221310258	COG07380		1	1		342732618	5e-14	1	TRUE	347542656	2e-14	1					15895118		346984221	4e-05	1		347543167	0.045	2		126699409							0			16079820	347543128	2	436	7e-37	147
spoVAF	SpoVAF	493 aa	255767504	255767504	COG07382		1	0				0	TRUE			0					15895144		346983558	0.007	1				0		126699621	346984838	3e-20	1		347543145	3e-13	1			16077121	347543132	1	184	4e-43	166
spoVB	SpoVB	518 aa	16079820	16079820	COG02244	R	3	3		342733106	1e-38	1	TRUE	347543128	7e-37	1					15895835		346984548	2e-57	1		347542848	0.0005	1		126699626			0				0			255767347	347542611	11	658	2e-118	418
spoVC	SpoVC	188 aa	16077121	16077121	COG00193	J	1	1		342733111	5e-41	1	TRUE	347543132	4e-43	1					15893488				0				0		126700461	346983945	2e-56	1		347542763	0.002	4			16078585	347542607	29	381	2e-68	251
spoVD	SpoVD/FtsI	646 aa	255767347	255767347	COG07168	M	1	1		342732569	3e-117	1	TRUE	347542611	2e-118	1					15893484		346984433	2e-06	2		347542735	1e-06	2		126700481	346984547	2e-13	4		347542857	2e-13	4			16078736	347543019	1	272	2e-22	98.2
spoVE	SpoVE/FtsW	366 aa	16078585	16078585	COG07172	M	1	2		342732565	5e-72	1	TRUE	347542607	2e-68	1					15893486				0				0		126698931	346984611	2e-47	1		347542916	4e-50	1			16078737	347542216	1	193	4e-39	153
spoVFA	SpoVFA (DpaA)	297 aa	16078736	16078736	COG07110	M	1	1		342733002	3e-23	1	TRUE	347543019	2e-22	1					15894207				0				0		126697847							0			16077117	347543141	1	81	4e-29	117
spoVFB	SpoVFB (DpaB)	200 aa	16078737	16078737	COG07111	M	1	1		342732133	9e-41	1	TRUE	347542216	4e-39	1					15896542		346984296	8e-80	1		347542600	9e-81	1					0				0			255767408	347543118	183	331	3e-06	44.7
spoVG	SpoVG	97 aa	16077117	16077117	COG02088	M	1	1		342733120	3e-29	1	TRUE	347543141	4e-29	1					15896653				0				0		126698450							0			16078644	347542074	60	77	3.9	21.6
spoVK	SpoVK	322 aa	255767408	255767408	COG00464	O	1	0				0	TRUE			0					15895673		346984203	2e-10	2		347542324	9e-07	1		126699588							0			16078005	347543021	2135	2190	0.53	27.7
spoVM	SpoVM	26 aa	16078644	16078644	COG07378	W	1	0				0	TRUE			0					15894140				0				0		126699095	346984844	1e-36	1		347543151	5e-33	1			16078761	347542479	1	86	2e-37	145
spoVR	SpoVR	468 aa	16078005	16078005	COG02719	S	1	0				0	TRUE			0					15004777		346984532	4e-76	1		347542833	3e-80	1		126700082	346983982	2e-39	1				0			16077124	347543129	1	182	7e-55	205
spoVS	SpoVS	86 aa	16078761	16078761	COG02359	S	1	1		342732420	3e-37	1	TRUE	347542479	2e-37	1					15004805				0				0		126699314			0				0			16079863	347542975	467	508	2.9	25.8
spoVT	SpoVT	178 aa	16077124	16077124	COG09004		1	1		342733107	3e-55	1	TRUE	347543129	7e-55	1		113	53	113	15893845				0				0		126700167	346984199	0.002	1		347542507	2e-07	1			16079836	347542975	467	514	0.0004	37.7
spoVID	SpoVID	575 aa	16079863	16079863	COG07113		1	0				0	TRUE			0					15894131				0				0		126700371	346984734	2e-171	1		347543037	7e-167	3			16080009	347542083	4	52	5e-06	41.2
safA	SafA	387 aa	16079836	16079836	COG09003		1	0				0	FALSE	347542975	0.0004	2					15895733				0		347542522	0.003	1		126697715	346984641	0	1		347542945	0	1			16078040	347542083	4	51	3e-06	41.6
													TRUE								15896598		346984258	1e-22	1		347542560	2e-24	1		126698922	346984166	4e-77	1		347542473	1e-76	1			9630297	347542083	4	51	2e-06	42.7
SASPs													TRUE								15895131		346984063	7e-20	1		347542384	1e-19	1		126699980							0			16078411	347542083	4	58	5e-07	44.3
sspA	SspA	69 aa	16080009	16080009	COG07007	W	4	1		342731980	5e-06	1	TRUE	347542083	5e-06	1	197	110			15893683		346983838	1e-05	3		347543153	0.55	3		126700286	346983886	2e-39	1		347542722	8e-11	1			16077113	347542251	1	57	0.002	32.3
sspB	SspB	67 aa	16078040	16078040	COG07007	W	4	0				0	TRUE			0					15894296		346983838	3e-07	3		347543011	0.11	1		126701124	346984822	8e-22	2		347543130	7e-24	2			50812290	347543141	5	26	1.4	23.1
sspC	SspC	72 aa	16079053	9630297	COG07007	W	4	0				0	TRUE			0					15894595		346983838	0.004	3		347543153	0.002	3					0				0			16077878	347542865	39	88	2	22.3
sspD	SspD	64 aa	16078411	16078411	COG07007	W	4	0				0	TRUE			0					15896260				0				0		126698392							0			16079918	347542038	6	65	0.23	25.4
sspE	SspE	84 aa	16077932	16077932	COG07028	W	1	0				0	TRUE			0					15895045				0				0		126698954							0			50812294	347543042	16	32	4.8	21.2
sspF	SspF	61 aa	16077113	16077113	COG07008	W	1	0				0	TRUE			0					15896908				0				0		126700219							0			50812199	347542079	36	73	2	22.3
sspG	SspG	48 aa	50812290	50812290	COG07044	W	1	0				0	TRUE			0					15894074				0				0		126701112	346983522	1e-80	1		347543137	0.0005	1			221309690	347542662	345	370	3.9	21.6
sspH	SspH	59 aa	16077878	16077878	COG07040	W	1	0				0	TRUE			0					15896439		346984796	1e-40	1		347543098	2e-39	1		126699811							0			16078862	347541858	227	271	2.4	22.3
sspI	SspI	71 aa	16079918	16079918	COG07037	W	1	0				0	TRUE			0					15893332				0				0					0				0			16078865	347542932	675	710	0.3	25
sspJ	SspJ	46 aa	50812294	50812294	COG07046	W	1	0				0	TRUE			0					15893314				0				0		126698740	346983851	3e-130	1		347542646	6e-17	2			126700840	347542251	5	46	1e-11	60.1
sspK	SspK	50 aa	50812199	50812199	COG07045	W	1	0				0	TRUE			0					15893378				0				0		126700260	346984236	1e-111	1		347542538	9e-112	1			16077276	347541942	19	68	0.25	25.4
sspL	SspL	42 aa	50812255	50812255	COG07047	W	1	0				0	TRUE			0					15896440				0				0					0				0			16079350	347542168	431	550	0.0003	37.7
sspM	SspM	34 aa	50812256	50812256	COG07048	W	1	0				0	TRUE			0					15894956		346984248	1e-27	1		347542550	3e-28	1		126697904			0				0			16078448	347543035	21	100	0.0001	37.7
sspN	SspN	48 aa	255767424	221309690	COG07041	W	1	0				0	TRUE			0					15893374				0				0		126698130	346984846	1e-102	1		347543153	2e-102	1			16078567	347542370	33	323	1e-29	122
sspO	SspO	48 aa	16078862	16078862	COG07042	W	1	0				0	TRUE			0					15004868				0				0		126698175							0			16077128	347543125	3	94	5e-12	61.2
sspP	SspP	48 aa	16078861	16078861	COG07043	W	1	0				0	TRUE			0					15893485				0				0		126698176	346984547	9e-23	4		347542857	5e-24	4			16077129	347543124	8	118	0.003	34.3
tlp	Tlp	83 aa	16078865	16078865	COG07036	W	1	0				0	TRUE			0					15894668				0				0		126698354	346984353	1e-105	1		347542657	9e-108	1			16079590	347542282	1	90	1e-09	53.1
SAS2	SAS2	84 aa	126700840	126700840	COG07016	W	1	1		342732172	1e-11	1	TRUE	347542251	1e-11	1		111			15896518				0				0		126698759	346983863	3e-109	1		347542626	1e-18	1			221310460	347542283	7	281	1e-27	116
csgA	CsgA	82 aa	16077276	16077276	COG07050	W	1	0				0	TRUE			0					15896800				0				0		126698810	346984087	6e-59	1		347542408	3e-99	1			221307832	347542266	306	331	0.29	25
All SASPs													TRUE								15895841				0				0		126699864	346984432	7e-45	2		347542734	2e-35	2			16079827	347541985	142	185	3.7	23.1
													TRUE								15895894		346983745	3e-53	1		347542520	1e-08	1		126699865	346984432	5e-113	2		347542734	3e-100	2			15896489	347543153	1	430	9e-125	439
Spore cortex													TRUE								15896859				0		347542573	0.013	3		126700015							0			16077697	347542317	5	53	0.66	27.7
coxA	CoxA	198 aa	255767638	221310722	COG07038		1						TRUE								15893876		346983525	5e-09	2		347542702	0.028	1		126700016	346984547	2e-17	4		347542857	1e-17	4			221309654	347542776	654	691	9.6	20
sleB	SleB	305 aa	16079350	16079350	COG03773	M	3					0	TRUE			0					15893671		346983633	2e-22	3		347543118	0.074	1		126700087	346984348	7e-63	1		347542652	5e-63	1			16079278	347542925	307	322	5.5	20.8
stoA	SpoIVH (YkvV)	165 aa	16078448	16078448	COG00526	OC	3					0	TRUE			0					15896854		346983633	2e-20	3		347542726	0.032	1		126700243	346984217	2e-157	1		347542518	2e-157	1			16078766	347542694	106	159	1.3	25
ylbJ	YlbJ	408 aa	16078567	16078567	COG03314	S	1	1		342732303	4e-27	1	TRUE	347542370	1e-29	1					15896029		346983879	1e-19	1		347542866	2e-19	1		126700302	346983739	4e-07	2				0			16081105	347542096	358	402	0.97	25
yabP	YabP	100 aa	16077128	16077128	COG07013		1	1		342733103	4e-12	1	TRUE	347543125	5e-12	1					15893523		346984407	5e-16	1		347542711	8e-16	1		126700840	346983924	1e-11	1				0			16080659	347542649	225	351	0.15	29.3
yabQ	YabQ	211 aa	16077129	16077129	COG07585		1	1		342733102		1	TRUE	347543124	0.003	1					15896879		346984859	8e-05	1		347543167	5e-05	2		126700868	346983739	1e-07	2				0			16080144	347542979	9	289	1e-22	99
yqfC	YqfC	93 aa	16079590	16079590	COG07014		1	1		342732205	7e-12	1	TRUE	347542282	1e-09	1		31			15896061				0				0		126701123	346984821	6e-50	1		347543129	1e-50	1			16077756	347542903	314	327	3.1	21.9
yqfD	YqfD	398 aa	255767582	221310460	COG07005		1	1		342732206	6e-22	1	TRUE	347542283	1e-27	1					15894220		346984195	3e-12	1		347542504	4e-11	2					0				0			221308526	347542293	75	118	0.34	25
bofA	BofA	87 aa	255767016	221307832	COG06724		1	0				0	TRUE			0					15894371		346984198	6e-42	1		347542504	5e-22	2		126698917	346984163	0	1		347542470	0	1			16077758	347542857	1	187	5e-26	109
bofC	BofC	170 aa	16079827	16079827	COG09948		1	0				0	TRUE			0					15894685		346984135	4e-46	1		347542442	0.002	1		126700129							0			16078860	347542928	126	163	0.78	24.6
sleC		438 aa	15896489	15896489	COG07155		2	1		342733132	5e-125	1	TRUE	347543153	9e-125	1	142	98	85	98	15894365				0				0		126700783	346983649	2e-160	1				0			16079518	347542687	30	77	0.092	29.3
Spore coat													TRUE								15894366				0				0		126698918	346984453	5e-24	1		347542753	1e-23	1			16078238	347542464	65	93	6.4	23.1
cotA	CotA	513 aa	16077697	16077697	COG02132	Q	1	0				0	TRUE			0					15004863				0				0		126698263	346984810	3e-117	1		347543118	8e-118	1			16077622	347542816	334	376	0.78	25
cotB	CotB	380 aa	16080658	16080658	COG09908		1	0				0	TRUE			0					15894219				0				0		126698287	346983700	2e-115	2				0			16080505	347542922	530	576	0.89	26.9
cotC	CotC	66 aa	255767421	255767421	COG09909		2	0				0	TRUE			0					15896363		346984752	1e-127	1		347543055	1e-129	1		126698630			0				0			16080506	347542163	342	371	2.9	24.6
cotD	CotD	75 aa	16079278	16079278	COG09910		1	0				0	TRUE			0					15895799		346984325	9e-16	2		347542629	3e-16	3		126698659	346983784	5e-127	1				0			16080143	347542980	181	354	2e-10	59.3
cotE	CotE	181 aa	16078766	16078766	COG09911		1	0				0	TRUE			0					15896267		346984325	2e-05	2		347542629	2e-07	3		126699281			0				0			16080142	347542255	27	310	1e-15	76.3
cotF	CotF	160 aa	16081105	16081105	COG09919	M	1	0				0	TRUE			0					15895960		346983878	0	1		347542426	0.082	1		126699581			0				0			16078274	347542965	163	180	2.7	22.3
cotG	CotG	195 aa	16080660	16080660	COG09918		2	0				0	TRUE			0					15896291		346983856	6e-07	1		347542415	0.004	1		126699768			0				0			16078830	347542241	657	688	5.4	21.2
cotH	CotH	362 aa	16080659	16080659	COG05337	M	1	0				0	TRUE			0					15894951		346984556	0.0009	1		347542382	0.004	1		126700201	346984027	2e-72	2		347542351	1e-73	2			16078243	347542638	9	47	0.4	25.8
cotI	YtaA	357 aa	16080144	16080144	COG02334	R	2	1		342732963	3e-23	1	TRUE	347542979	1e-22	1					15894029				0				0		126700227	346983696	3e-24	1		347543053	5e-10	1			16078241	347542623	273	309	1.3	24.6
cotJA	CotJA	82 aa	16077756	16077756	COG09912		1	0				0	TRUE			0					15895578				0				0		126700274	346984310	2e-63	1		347542614	4e-64	1			16078240	347542703	135	170	1.5	24.3
cotJB	CotJB	87 aa	255767181	221308526	COG09913		1	0				0	TRUE			0					15893783		346983529	9e-87	1				0		126700275	346984311	1e-59	1		347542615	1e-59	1			16078239	347543009	242	293	4.9	22.3
cotJC	CotJC	189 aa	16077758	16077758	COG03546	P	4	2		342732821	1e-24	1	TRUE	347542857	5e-26	1		65		65	15896056				0				0		126700888	346984701	3e-148	1		347543004	1e-146	1			16080843	347542764	37	97	0.15	28.1
cotM	CotM	130 aa	16078860	16078860	COG00071	O	3	0				0	TRUE			0					15893955				0				0		126701145	346983700	8e-06	2		347542521	0.001	1			16077478	347542174	140	181	0.65	26.2
cotN	TasA	261 aa	16079518	16079518	COG07030		1	0				0	TRUE			0					15896696		346984553	2e-14	3		347542854	7e-17	3		126701222							0			16077084	347542975	464	511	0.44	28.1
cotO	CotO	227 aa	16078238	16078238	COG07059		1	0				0	TRUE			0					15893434				0				0		126701279							0			16077111	347542977	2	291	1e-53	201
cotP	YdfT	143 aa	16077622	16077622	COG00071	O	3	0				0	TRUE			0					15893435				0				0					0				0			221308175	347541972	3	254	2e-18	84.3
cotQ	YvdP	447 aa	16080505	16080505	COG07035		1	0				0	TRUE			0					15896794				0				0		126697580	346983474	2e-153	2				0			221321924	347542975	465	510	1e-05	43.1
cotR	CotR	320 aa	16080506	16080506	COG03621	R	1	0				0	TRUE			0					15896254				0				0		126697616	346983494	8e-166	1		347543107	0.0002	1			50812207	347543025	1	269	3e-19	87.4
cotSA	CotSA	377 aa	16080143	16080143	COG07027		1	0				0	TRUE			0					15896786				0				0		126697618	346984792	4e-127	1		347543094	4e-131	1			221308730	347542988	4	302	1e-40	159
cotS	CotS	351 aa	16080142	16080142	COG02334	R	2	6		342732177	2e-12	1	TRUE	347542255	1e-15	1					15004718				0				0		126698279	346983914	4e-177	1				0			16077983	347542638	42	76	0.7	26.2
cotT	CotT	107 aa	16078274	16078274	Bsubt only		1	0				0	TRUE			0					15893869				0				0		126698879	346984249	0	1		347542551	0	1			221308815	347542438	704	730	0.23	28.9
cotU	YnzH	86 aa	16078830	16078830	COG09909		2	0				0	TRUE			0					15893868				0				0		126699125	346984717	2e-41	1		347543020	4e-38	1			16078125	347542763	122	173	0.001	34.7
cotV	CotV	128 aa	16078243	16078243	COG09914		2	0				0	TRUE			0					15895798		346984455	7e-10	1		347542755	4e-09	1		126699862	346984831	0	1		347543138	3e-179	1			16078154	347541869	139	200	0.25	28.1
cotX	CotX	172 aa	16078241	16078241	COG09914		2	0				0	TRUE			0					15896489		346984846	5e-125	1		347543153	6e-125	3		126700048							0			221309098	347542857	1	182	1e-25	108
cotW	CotW	105 aa	16078242	16078242	COG09915		1	0				0	TRUE			0					15896695				0				0		126700138	346984706	0	1		347543009	0	1			16078197	347543012	186	252	1.2	23.1
cotY	CotY	162 aa	16078240	16078240	COG09916		2	0				0	TRUE			0					15894604				0				0		126700232	346983691	0	1		347542757	3e-73	2			16078489	347541892	197	288	3.8	24.3
cotZ	CotZ	148 aa	16078239	16078239	COG09916		2	0				0	TRUE			0					15896509		346984015	8e-07	1		347542341	3e-07	1		126700354	346984263	2e-159	1		347542565	5e-164	1			16078561	347542917	263	394	0.076	28.1
gerQ	GerQ	181 aa	16080843	16080843	COG07053		1	0				0	TRUE			0					15004787		346984082	0.007	1		347543190	0.068	2		126700875	346984457	0	1		347542757	0	2			221309610	347543026	91	114	0.56	24.3
lipC	YcsK	213 aa	16077478	16077478	COG02755		1	0				0	TRUE			0					15894339		346983796	2e-68	1				0		126701164	346984856	2e-156	1		347543164	4e-155	1			16078827	347541916	6	376	4e-56	210
yaaH	YaaH	427 aa	16077084	16077084	COG03858	R	2	0				0	TRUE			0					15896300		346983517	3e-12	1		347542629	8e-12	3		126701178	346984807	2e-169	1		347543115	6e-172	1			16079019	347541991	52	76	0.57	24.3
yabG	YabG	290 aa	16077111	16077111	COG07101		1	1		342732961	1e-54	1	TRUE	347542977	1e-53	1					15896964		346984882	0	1		347543190	0	2		126701303	346984883	6e-101	1		347543191	6e-95	1			16079349	347542086	3	112	2.6	25.4
yckK	TcyA	268 aa	255767112	221308175	COG00834		1	1		342731863	4e-17	1	TRUE	347541972	2e-18	1	12				15896582		346983725	4e-70	1		347542694	1e-14	1		126697624	346984774	3e-171	1		347543077	7e-172	1			161511070	347542535	177	215	0.73	26.2
ydhD	YdhD	420 aa	255767148	221321924	COG03858	R	2	0		342732959	1e-05	1	FALSE	347542975	1e-05	2					15894603		346984677	2e-14	2		347542981	2e-16	2		126697637	346984775	0	1		347543078	0	1			16079283	347542233	90	155	1.7	23.5
yeeK	YeeK	145 aa	50812196	50812196	COG07054		1	0				0	TRUE			0					15895689		346984048	2e-12	1		347543025	2e-15	1		126697638			0				0			16079254	347543037	78	106	1.6	22.7
yhaX		288 aa	50812207	50812207	COG00561	R	1	1		342732302	5e-20	1	TRUE	347543025	3e-19	1			152		15896861				0				0		126698264	346983907	1e-49	1				0			16079752	347543184	111	157	1.1	23.5
yhbA	YhbA	386 aa	255767207	221308730	COG01600		1	1		342732972	4e-41	1	TRUE	347542988	1e-40	1	16		16		15895193		346984873	2e-38	1		347543181	3e-36	1		126698842	346984379	4e-73	1		347542682	9e-74	1			16079751	347541942	155	198	0.1	26.6
yhbB	YhbB	311 aa	16077957	16077957	COG07033		2	0				0	TRUE			0					15893698		346984030	1e-27	1		347542354	2e-27	1		126698908	346984157	0	1		347542464	0	1			16079749	347542018	429	444	3.3	22.7
yhcN	YhcN	189 aa	255767211	221308754	COG07026		1	0				0	TRUE			0					15896723				0				0		126699754	346984148	5e-46	1		347542454	8e-57	1			16079748	347543002	558	600	0.98	23.5
yhcQ	YhcQ	217 aa	16077983	16077983	COG05577	M	4	0				0	TRUE			0					15893854		346984828	1e-42	1		347543135	7e-43	1		126699756	346984146	2e-80	1		347542452	9e-83	1			16079862	347542255	29	294	0.019	32.3
yheD	YheD	453 aa	255767225	221308815	COG07055		1	0				0	TRUE			0					15893688		346984433	0.0001	2		347542735	0.001	2		126700776	346983650	5e-43	1				0			16080280	347542979	110	331	2e-05	42
yhjR	YhjR	145 aa	16078125	16078125	COG01633	S	1	0				0	FALSE	347542763	0.001	1					15894802		346984429	4e-17	1		347542731	2e-17	1		126697633	346984779	0	1		347543082	0	1			221311116	347542789	551	574	2.1	23.1
yisY	YisY	268 aa	16078154	16078154	COG00596	R	3	0				0	TRUE			0					15893661		346984270	6e-06	1		347542572	5e-06	1		126697634	346984778	0	1		347543081	0	1			16080674	347542769	960	1111	4.7	22.3
yjqC	YiqC	278 aa	255767280	221309098	COG03546		4	0				0	TRUE			0		65		65	15893534				0				0		126697669	346984744	9e-112	1		347543047	3e-111	1			16081009	347542334	747	779	0.38	25.8
yjzB	YjzB	79 aa	16078197	16078197	COG09921		1	0				0	TRUE			0					15893535				0				0		126698341	346984044	4e-06	1		347542365	6e-06	1			16081008	347542312	383	447	4.9	22.3
yknT	YknT	321 aa	16078489	16078489	COG01196	D	1	0				0	TRUE			0					15895404		346984858	6e-10	2		347543166	8e-09	2		126698905	346984155	5e-107	1		347542462	6e-109	1			16081115	347542391	134	170	0.095	29.3
ylbD		132 aa	16078561	16078561	COG07131		1	0				0	TRUE			0					15895449		346984622	3e-10	1		347542927	3e-12	1		126699583							0			16079884	347543115	392	438	0.93	24.3
ymaG		91 aa	255767404	221309610	COG07147		1	0				0	TRUE			0					15896526		346984316	0	2		347542620	0	2		126700062			0				0			16079036	347542731	437	491	0.83	24.6
alr	YncD	379 aa	16078827	16078827	COG00787		3	0		342731748	4e-61	2	TRUE	347541916	4e-56	2					15895518		346983522	5e-80	1		347543137	0.001	1		126700207							0			221309884	347542887	551	570	0.39	27.7
yodI	YodI	83 aa	16079019	16079019	COG07149		1	0				0	TRUE			0					15895441		346984288	8e-07	2		347542590	3e-08	1		126701111	346984661	9e-138	1		347542965	2e-139	1			16079035	347542260	23	71	0.81	23.9
ypeB	YpeB	450 aa	16079349	16079349	COG09005		1	0				0	TRUE			0					15893825				0				0		126701179	346984808	8e-44	1		347543116	3e-44	1			16079033	347542522	81	126	0.17	28.5
ypeP	YpeP	226 aa	161511070	161511070	COG07163		1	0				0	TRUE			0					15894234				0				0		126697572	346983472	0	1				0			16079034	347542590	6	177	2e-10	58.9
yppG	YppG	125 aa	16079283	16079283	COG07056		1	0				0	TRUE			0					15894748				0				0					0				0			16079643	347543188	1	148	6e-16	76.6
ypzA	YpzA	89 aa	16079254	16079254	COG07132		1	0				0	TRUE			0					15895233				0				0		126700843	346983922	7e-87	2				0			16079624	347543188	22	139	3e-21	94
yraD	YraD	99 aa	16079752	16079752	COG05577	M	4	0				0	TRUE			0					15896832		346984463	5e-73	2		347542763	8e-73	2		126700845	346983922	3e-83	2				0			221309620	347542029	533	708	1e-18	85.5
yraE	YraE	65 aa	16079751	16079751	COG07062		2	0				0	TRUE			0					15896053		346984101	1e-22	1		347542422	2e-23	1		126700847	346984451	1e-79	1		347542751	6e-80	1			16077221	347543039	10	224	8e-27	112
yraF	YraF	122 aa	16079749	16079749	COG05577	M	4	0				0	TRUE			0					15895226				0				0		126700841	346983752	2e-70	2				0			221308075	347542473	190	247	2.1	23.5
yraG	YraG	81 aa	16079748	16079748	COG07062		2	0				0	TRUE			0					15894815				0				0		126699198			0				0			16079376	347542339	1	274	1e-49	189
ysxE	YsxE	341 aa	16079862	16079862	COG07060	R	1	0				0	TRUE			0					15893316				0				0					0				0			16080842	347542590	6	220	1e-13	68.6
ytxO		143 aa	16080141	16080141	COG07080		1	0				0	TRUE			0					15894693				0				0		126699147			0				0			255767797	347542273	204	238	1.5	26.6
yutH	YutH	339 aa	16080280	16080280	COG07061	R	1	0				0	TRUE			0					15896583		346984713	7e-35	1		347543016	5e-36	1		126698158	346983672	3e-22	1		347543022	0.0001	3			16080840	347542635	89	220	0.0007	37
yuzC		122 aa	255767726	221311116	COG07057		1	0				0	TRUE			0					15893551		346984271	0.001	2		347542573	0.002	3		126698822	346984243	4e-42	1		347542545	2e-39	1			16080839	347542220	246	309	6.8	23.5
ywqH	YwqH	140 aa	16080674	16080674	COG07164		1	0				0	TRUE			0					15895218				0				0					0				0			16080838	347542509	95	128	2.1	25.4
yxeE		121 aa	16081009	16081009	COG07052	W	2	0				0	TRUE			0					15896088				0				0		126697661	346984751	8e-38	1		347543054	1e-34	1			255767796	347542131	70	115	1.4	25.4
yxeF	YxeF	144 aa	16081008	16081008	COG07166		1	0				0	TRUE			0					15893736				0				0		126698819	346984519	2e-118	1		347542819	5e-119	2			16080836	347542002	65	119	2.4	25
yybI		262 aa	16081115	16081115	COG07058		1	0				0	TRUE			0					15894047				0				0		126699953	346984064	2e-38	1		347542385	3e-38	1			16080835	347541909	6	233	1e-19	89
ysnD		111 aa	16079884	16079884	no COG		9	0				0	TRUE			0					15894405				0				0		126697905							0			16080834	347542927	5	315	7e-80	289
								0				0	TRUE			0					15896022				0				0		126700025	346983964	0	1		347543037	8e-25	3			221311746	347542134	1	161	0.001	35.8
cgeA	CgeA	133 aa	16079036	16079036	COG09901	M	1	0				0	TRUE			0					15894068				0				0		126700341	346984262	7e-147	1		347542564	3e-148	1			50812301	347543138	344	370	1.6	24.3
cgeB	CgeB	317 aa	255767464	221309884	COG04641	M	2	0				0	TRUE			0					15895174				0				0		126698876	346984251	5e-111	1		347542553	1e-107	1			16080179	347543146	148	164	0.82	26.2
cgeC	CgeC	101 aa	16079035	16079035	COG09903	M	1	0				0	TRUE			0					15893835				0				0		126699857	346983727	1e-121	1				0			255767754	347542971	24	484	2e-85	308
cgeE	CgeE	259 aa	16079033	16079033	COG09906	M	1	0				0	TRUE			0					15896956				0				0		126699858	346983726	7e-93	1				0			16080359	347542970	22	363	1e-08	53.1
cgeD	CgeD	426 aa	16079034	16079034	COG09904	M	1	0				0	TRUE			0	59		59		15896787		346984480	6e-36	1		347542781	8e-39	1		126698938	346984187	7e-119	2		347542495	1e-118	2			16080360	347542969	3	336	7e-13	67
								0				0	TRUE			0					15894243				0				0		126700857			0				0			16077223	347542178	6	55	0.37	26.6
cwlA	CwlA	272 aa	16079643	16079643	COG05632	M	2	1		342733170	3e-16	1	TRUE	347543188	6e-16	1					15895819				0				0		126701292	346984449	2e-20	1		347542749	2e-23	1			16080552	347542042	15	264	9e-43	165
cwlH	CwlH	250 aa	16079624	16079624	COG05632	M	2	1		342731826	1e-22	1	TRUE	347542524	3e-21	1					15893630		346983576	8e-08	1				0		126699782			0				0			16079890	347542222	395	455	0.73	26.9
cwlC	CwlC	255 aa	255767407	221309620	COG00860	M	1	1		342731919	2e-18	4	TRUE	347542029	1e-18	4					15896237		346984837	4e-13	1		347543144	4e-19	1		126700297							0			16079608	347542652	24	302	2e-62	231
cwlD	CwlD	237 aa	16077221	16077221	COG06790	M	1	1		342733023	1e-26	1	TRUE	347543039	8e-27	1					15894940				0				0		126700480							0			16077845	347542114	102	217	0.048	31.2
cwlJ	CwlJ	142 aa	255767070	221308075	COG03773	M	3	0				0	TRUE			0					15896563				0				0		126700842	346984175	0.003	1		347542482	0.004	1			221311536	347542970	22	367	1e-10	59.7
dacB	DacB	382 aa	16079376	16079376	COG01686	M	2	1		342732267	9e-49	1	TRUE	347542339	1e-49	1		278			15894800		346983739	1e-05	1				0		126699004							0			16080635	347541999	10	42	1.7	25.8
spsA	SpsA	256 aa	16080842	16080842	COG00463	M	2	1		342732551	1e-11	1	TRUE	347542590	1e-13	1	59		59		15895941				0				0		126699939	346984842	2e-69	1		347543149	3e-67	1			16077438	347542971	21	486	1e-101	362
spsB	SpsB	474 aa	255767797	255767797	COG01887	M	1	0				0	TRUE			0					15004785				0				0		126699940	346984843	1e-65	1		347543150	1e-67	1			16077440	347542011	3	71	0.31	28.5
spsC	SpsC	389 aa	16080840	16080840	COG00399	M	1	0				0	TRUE			0					15894319				0				0		126700194	346983770	2e-43	1				0			16077439	347542969	1	336	1e-05	43.1
spsD	SpsD	289 aa	16080839	16080839	COG00456	M	2	0				0	TRUE			0					15894363				0				0					0				0			16078136	347542170	264	296	0.27	25.4
spsE	SpsE	373 aa	16080838	16080838	COG02089	M	1	0				0	TRUE			0					15894297				0				0		126697752	346984608	1e-63	1		347542913	1e-64	1			16078135	347542146	324	351	0.035	28.1
spsF	SpsF	240 aa	255767796	255767796	COG01861	M	1	0				0	TRUE			0					15896156		346984671	3e-84	1		347542975	2e-84	1		126698309							0			16078134	347541862	142	197	3.3	23.9
spsG	SpsG	339 aa	16080836	16080836	COG03980	M	1	0				0	TRUE			0					15895312				0				0		126700130							0			16078133	347541933	122	176	3	21.9
spsI	SpsI	246 aa	16080835	16080835	COG01209	M	1	0				0	TRUE			0					15893957		346984854	1e-12	1		347543162	3e-13	1		126700131	346984187	2e-11	2		347542495	3e-11	2			16078132	347542493	81	135	4.6	22.3
spsJ	SpsJ	315 aa	16080834	16080834	COG01088	M	1	1		342732910	4e-76	1	TRUE	347542927	7e-80	1	164		164		15894359				0				0		126700861							0			16078131	347543085	80	120	1.1	23.5
spsK	SpsK	283 aa	255767795	221311746	COG01091	M	1	0				0	TRUE			0					15894749				0				0		126700863							0			16078838	347542971	2	484	2e-107	381
spsL	SpsL	151 aa	50812301	50812301	COG01898	M	1	0				0	TRUE			0					15893956		346983624	0.005	1		347543155	0.38	1		126698107	346983752	2e-14	2				0			16078840	347542969	2	336	1e-06	46.2
tgl	Tgl	245 aa	16080179	16080179	COG07141	M	1	0				0	TRUE			0					15893765				0		347542375	0.084	1		126699956	346984719	8e-29	2		347543022	7e-28	3			255767773	347542971	20	485	3e-88	317
								0				0	TRUE			0					15004790				0				0		126699957							0			16077846	347542971	20	474	6e-101	360
							0	0				0	TRUE			0					15894497		346984458	0.005	2				0					0				0			16077843	347542970	41	276	0.0002	38.5
gerAA	GerAA	482 aa	255767754	255767754	COG06731		5	1		342732954	3e-82	1	TRUE	347542971	2e-85	1					15894330		346984458	0.013	2				0		126699966							0			16078839	347542970	78	367	1e-09	56.2
gerAB	GerAB	365 aa	16080359	16080359	COG06732		6	1		342732953	6e-07	1	TRUE	347542970	1e-08	1					15004744		346984855	0.003	1		347543163	0.006	1		126700877	346984318	9e-30	1		347542622	9e-31	2			16078463	347542530	176	404	1e-24	107
gerAC	GerAC	373 aa	16080360	16080360	COG06733		5	1		342732952	5e-10	1	TRUE	347542969	7e-13	1					15893680				0				0		126698339							0			255767715	347542062	247	476	4e-13	68.2
gerD	GerD	185 aa	16077223	16077223	COG06734		1	0				0	TRUE			0					15894158				0				0		126699227	346983525	7e-137	2		347542763	2e-05	4			16078513	347542530	187	403	1e-19	89.4
lgt	GerF	269 aa	16080552	16080552	COG00682		1	1		342731937	6e-47	1	TRUE	347542042	9e-43	1					15894269				0				0		126697687	346984727	5e-12	1		347543030	2e-12	1			16078430	347542530	158	403	5e-16	78.2
gerM	GerM	366 aa	16079890	16079890	COG05401	R	1	0				0	TRUE			0					15894388				0				0		126697970							0			16078417	347542530	176	403	5e-25	108
gpr	Gpr	368 aa	16079608	16079608	COG06993		1	1		342732614	4e-63	1	TRUE	347542652	2e-62	1		108		108	15894452				0				0		126698390	346983525	0.001	2				0			16078308	347542758	42	97	0.017	32.3
yfkR	YfkR	384 aa	16077845	16077845	COG06733		5	0				0	TRUE			0					15894781				0				0		126698731	346983987	0.006	2		347542622	0.036	2			16080722	347543021	2573	2637	2.6	25.4
gerBB	GerBB	368 aa	255767774	221311536	COG06732		6	0				0	TRUE			0					15894885				0				0		126700296	346983987	0	2		347543029	7e-06	1			16077445	347542100	298	336	0.35	28.1
gerBC	GerBC	374 aa	16080635	16080635	COG06733		5	0				0	TRUE			0					15894897				0				0		126700866							0			16080691	347543025	56	150	1.9	25.8
gerKA	GerKA	544 aa	16077438	16077438	COG06731		5	0				0	TRUE			0					15895128				0		#N/A	#N/A	1		126701233							0			221310510	347542917	338	423	4.7	24.3
gerKB	GerKB	373 aa	16077440	16077440	COG06732		6	0				0	TRUE			0					15895184				0				0		126697685	346984052	5e-13	2		347542373	6e-11	2			16080798	347542266	133	188	1.4	26.2
gerKC	GerKC	407 aa	16077439	16077439	COG06733		5	0				0	TRUE			0					15895287		346984056	0.0004	1		347542377	0.0001	1		#N/A			0				0			16081082	347542632	170	331	6.9	23.9
gerPA	GerPA	73 aa	16078136	16078136	COG06784		2	0				0	TRUE			0					15895293				0				0		126697963	346983915	6e-49	1		347542739	7e-34	1			255767178	347542758	2	100	0.005	34.3
gerPB	GerPB	80 aa	16078135	16078135	COG06787		1	0				0	TRUE			0					15895295				0				0		126697964	346983474	0.002	2				0			16077568	347542758	16	92	0.066	30.8
gerPC	GerPC	205 aa	16078134	16078134	COG06785		1	0				0	TRUE			0					15895451				0				0		126697965							0			16077351	347542945	247	409	3.7	24.6
gerPD	GerPD	58 aa	16078133	16078133	COG06788		1	0				0	TRUE			0					15895633				0				0		126697968							0			16078951	347541987	10	134	0.23	28.9
gerPE	GerPE	133 aa	16078132	16078132	COG06789		1	0				0	TRUE			0					15895711				0				0		126697969							0			16081083	347542133	26	57	0.098	26.9
gerPF	GerPF	75 aa	16078131	16078131	COG06784		2	0				0	TRUE			0					15895939				0				0		126698638							0			16077569	347542724	5	41	4.3	21.2
yndD	YndD	520 aa	16078838	16078838	COG06731		5	0				0	TRUE			0					15895951				0				0		126698640							0			16078952	347542004	1	24	5	21.2
yndF	YndF	404 aa	16078840	16078840	COG06733		5	0				0	TRUE			0					15896034				0				0		126698642							0			16080199	347542459	393	542	0.001	35.4
gerBA	GerBA	483 aa	255767773	255767773	COG06731		5	0				0	TRUE			0					15896474				0				0		126698643							0			16081149	347543185	2	249	6e-80	288
yfkQ	YfkQ	513 aa	16077846	16077846	COG06731		5	0				0	TRUE			0					15896792				0				0		126698770	346984052	3e-143	2		347542373	3e-146	2			16081151	347543186	14	259	8e-40	155
yfkT	YfkT	358 aa	16077843	16077843	COG06732		6	0				0	TRUE			0					15004869				0				0		126700586	346984719	0	2		347543022	0	3			16081088	347542068	106	407	9e-46	176
yndE	YndE	363 aa	16078839	16078839	COG06732		6	0				0	TRUE			0					15893562				0				0		126697972	346984689	4e-126	1		347542993	7e-129	1			16080577	347541922	102	397	2e-51	195
gerXB	GerXB	372 aa	42781811	42781811	COG06732		6	0				0	TRUE			0					15893779		346983526	7e-06	1				0		126700790	346983644	2e-168	1				0			16080924	347542833	44	565	3e-48	184
													TRUE								15893943				0				0		126700791	346983643	3e-170	1		347542819	2e-06	2			16079405	347542817	2	370	1e-89	321
Regulation of Spo0A phosphorylation													TRUE								15894129				0				0		126700793	346983641	4e-149	1				0			16081155	347542206	255	299	0.01	32.3
kinA	KinA	606 aa	16078463	16078463	COG07064	T	1	0		342732185		1	TRUE	347542530	1e-24	1					15894189				0				0		126700794	346983640	8e-99	1				0			16078609	347542472	376	399	0.43	26.2
kinB	KinB	428 aa	255767715	255767715	COG07065	T	1	0				0	FALSE	347542062	4e-13	1					15894239				0				0		126700904	346984477	1e-169	1		347542778	8e-175	1			255767792	347542586	43	736	4e-62	231
kinC	KinC	428 aa	16078513	16078513	COG07066	T	1	0				0	TRUE			0					15894276				0				0		126701017	346983550	2e-129	1		347543037	4e-07	3			16077865	347542627	43	267	5e-50	189
kinD	KinD	506 aa	16078430	16078430	COG07067	T	1	0				0	TRUE			0					15894282				0				0		126701091	346984360	9e-44	2		347542664	5e-45	2			16078442	347542975	460	508	0.95	26.9
kinE	KinE	738 aa	16078417	16078417	COG07068	T	1	0				0	TRUE			0					15895508				0				0		126701093	346984360	5e-32	2		347542664	8e-31	2			16078468	347541935	446	499	0.09	28.5
rapA	RapA	378 aa	16078308	16078308	COG00457	T	11	0				0	TRUE			0					15895561				0				0		126701096							0			255767340	347541970	87	177	0.32	26.6
rapB	RapB	377 aa	16080722	16080722	COG00457	T	11	0				0	TRUE			0					15895772				0				0					0				0			16078735	347542471	8	82	2e-05	39.3
rapC	RapC	382 aa	16077445	16077445	COG00457	T	11	0				0	TRUE			0					15895856				0				0		126697700	346984256	4e-40	1		347542558	1e-39	1			16078981	347543147	230	313	1e-18	85.5
rapD	RapD	354 aa	16080691	16080691	COG00457	T	11	0				0	TRUE			0					15895936		346984474	1e-132	1		347542775	8e-133	1		126698646	346984056	2e-17	2		347542377	2e-17	2			16079834	347542582	1	240	2e-59	220
rapE	RapE	375 aa	255767596	255767596	COG00457	T	11	0				0	TRUE			0					15896228				0				0		126698779	346984056	4e-15	2		347542377	4e-15	2			16080093	347541921	162	230	4e-05	41.2
rapF	RapF	381 aa	16080798	16080798	COG00457	T	11	0				0	TRUE			0					15896275				0				0					0				0			16080601	347542982	4	273	3e-16	77.4
rapG	RapG	365 aa	16081082	16081082	COG00457	T	11	0				0	TRUE			0					15896423				0				0		126701138	346984829	6e-110	1		347543136	1e-110	1			16081040	347542295	17	75	0.0008	36.2
rapH	RapH	376 aa	255767178	255767178	COG00457	T	11	0				0	TRUE			0					15896652				0				0		126701216	346984066	0.0003	1		347542387	4e-06	1			16081147	347542652	47	200	0.006	32.7
rapI	RapI	391 aa	16077568	16077568	COG00457	T	11	0				0	TRUE			0					15896700				0				0		126701218							0			16080901	347542561	40	193	2	26.2
rapJ	RapJ	373 aa	16077351	16077351	COG00457	T	11	0				0	TRUE			0					15896793				0				0					0				0			221311822	347542561	2	197	1e-12	65.5
rapK	RapK	371 aa	16078951	16078951	COG00457	T	11	0				0	TRUE			0					15896846				0				0		126697595							0			16077152	347543098	4	174	3e-28	117
phrA	PhrA	44 aa	16078309	16078309			0	0				0	TRUE			0					15896847				0				0		126698125							0			16079785	347542611	13	560	3e-26	112
phrC	PhrC	40 aa	16077446	16077446	COG07051	T	3	0				0	TRUE			0					15896851				0				0		126698458	346983796	2e-92	1				0			16078591	347542100	395	486	1.2	23.9
phrE	PhrE	44 aa	16079637	16079637			0	0				0	TRUE			0					15004730				0				0		126699067							0			16077104	347541893	1	266	4e-49	187
phrF	PhrF	39 aa	16080799	16080799	COG07051	T	3	0				0	TRUE			0					15894740				0				0		126699398	346984687	2e-36	1		347542991	3e-32	1			16077621	347542991	1	184	5e-21	93.2
phrG	PhrG	38 aa	16081083	16081083	unique	T	2	0				0	TRUE			0					15895283				0				0		126700235							0			16077929	347542986	24	209	3e-14	71.6
phrI	PhrI	39 aa	16077569	16077569	unique	T	2	0				0	TRUE			0					15895526				0				0		126700249							0			16078932	347542984	216	381	2e-32	131
phrK	PhrK	40 aa	16078952	16078952		T	0	0				0	TRUE			0					15895869				0				0		126700856							0			221310372	347542962	5	275	4e-31	127
kapD	KapD	205 aa	16080199	16080199	COG05018	R	1	0				0	TRUE			0					15004855				0				0		126697573							0			16080329	347543035	19	84	1e-05	40.4
CD2492	Ca_c0903				COG07069		1	0				0	TRUE			0					15893367				0				0		126697746							0			221310631	347542585	77	143	1.6	25.8
CD1579	Ca_c0903				COG07070		1	0				0	TRUE			0					15893568				0				0		126699040	346984680	5e-46	1		347542984	5e-46	1			221324449	347542474	298	772	1e-128	453
Ca_c0903	Ca_c0903				COG07071		1	0				0	TRUE			0					15893758				0				0		126699090							0			16077620	347542991	3	123	2e-09	54.7
Ca_c3319							0	0				0	TRUE			0					15893836				0				0		126699100			0				0			16077620	347542991	126	190	0.6	26.6
Ca_c0437							0	0				0	TRUE			0					15893852				0				0		126699226							0			16078103	347542410	140	197	1.9	26.2
													TRUE								15893853				0				0		126699539	346984588	5e-23	1		347542893	4e-25	1			16078162	347541878	311	361	0.098	30
soj	Soj	253 aa	16081149	16081149	COG02759		1	1		342733167	1e-78	1	TRUE	347543185	6e-80	1				348	15893911		346984715	6e-07	1		347543018	4e-08	1		126699669			0				0			16078447	347543128	3	370	3e-14	71.6
yyaA	YyaA	283 aa	16081151	16081151	COG01475	K	2	0				0	TRUE			0					15893951				0				0		126700315							0			50812282	347542762	4	47	1.9	25
yyxA	YyxA	400 aa	16081088	16081088	COG00265	O	1	1		342731964	4e-47	1	TRUE	347542068	9e-46	1					15894133				0				0		126701297							0			16080015	347542026	6	71	0.098	28.9
ctpB		480 aa	16080577	16080577	COG00793	M	1	1		342731754	1e-51	1	TRUE	347541922	2e-51	1					15894519				0				0		126698095			0				0			16080260	347543147	259	322	6e-10	56.2
cydD		575 aa	16080924	16080924	COG04987	CO	1	1		342732805	2e-48	1	TRUE	347542833	3e-48	1	78		78		15894552				0				0		126700407							0			50812174	347542355	3	153	0.0002	38.5
dacF	DacF	389 aa	16079405	16079405	COG01686	M	2	1		342732790	2e-89	1	TRUE	347542817	1e-89	1		278		278	15894615				0				0		126700409	346983687	0.0004	1				0			16080002	347542341	1	126	3e-27	112
jag	Jag	208 aa	16081155	16081155	COG01847	R	1	0				0	TRUE			0					15894765				0				0		126697695	346984651	3e-122	1		347542955	6e-124	1			16080325	347543151	4	264	6e-29	119
lspA	LspA	154 aa	16078609	16078609	COG00597	MU	1	0				0	TRUE			0					15894853				0				0		126698361	346984284	3e-48	1		347542586	2e-77	1			16080338	347542281	702	736	0.49	25
pbpG	YwhE	691 aa	255767792	255767792	COG00744	M	1	1		342732546	5e-62	2	TRUE	347542586	4e-62	2		277		277	15895256				0				0		126698888	346984517	3e-86	1		347542817	2e-87	1			16077092	347543111	369	392	0.66	23.9
pdaA	YfjS	263 aa	16077865	16077865	COG00726	G	2	2		342732588	2e-48	1	TRUE	347542627	5e-50	1					15895313				0				0		#N/A			0				0			16078369	347542713	1	143	2e-31	128
													TRUE								15895405		346984088	6e-41	1		347542409	1e-40	1		126701086	346983529	4e-65	1				0			16078256	347543190	206	252	0.072	30.4
													TRUE								15895609				0				0		126701193	346984671	9e-18	1		347542975	6e-19	1			16078560	347542025	148	182	3	25
ykvP		399 aa	16078442	16078442	COG04641		2	0				0	TRUE			0					15895725				0				0					0				0			16079514	347543011	611	1032	9e-30	123
ykuD	YkuD	164 aa	16078468	16078468	COG01376	S	1	0				0	TRUE			0					15895940				0				0		126697625	346984786	4e-17	1				0			16077813	347542843	82	199	0.028	32
ylbB		148 aa	255767340	255767340	COG02905	T	1	0				0	TRUE			0					15896434				0				0		126697628	346984783	3e-59	1		347543086	2e-57	1			16078475	347542595	21	102	0.051	29.3
ymxH	YmxH	85 aa	16078735	16078735	COG01873	S	1	1		342732412	7e-06	1	TRUE	347542471	2e-05	1					15896561				0				0		126697629	346984782	1e-90	1		347543085	2e-90	1			16077733	347542095	5	38	0.48	26.9
yocH		287 aa	16078981	16078981	COG03584	S	2	1		342733126	3e-19	1	TRUE	347543147	1e-18	1					15896776		346984866	3e-08	1		347543174	5e-10	1		126697630	346984781	9e-40	1		347543084	1e-40	1			16079342	347542865	437	478	1.5	25.4
yrbC	YrbC	240 aa	16079834	16079834	COG00217	S	1	1		346984280	9e-60	1	TRUE	347542582	2e-59	1		19		19	15004743				0				0		126697631	346984780	5e-33	1		347543083	2e-33	1			16078161	347542357	44	154	0.31	28.1
ytrF	YtrF	436 aa	16080093	16080093	COG04591	M	1	1		342731854	4e-11	1	TRUE	347541921	4e-05	1	208				15893340				0				0		161723227			0		347543080	1e-48	1			255767359	347542231	200	234	2	23.5
yviA	YviA	281 aa	16080601	16080601	COG01307	S	1	1		342732966	1e-21	1	TRUE	347542982	3e-16	1					15893345				0				0		126697636	346984776	1e-64	1		347543079	7e-66	1			16080003	347542340	109	186	0.0009	35.8
yxbB	YxbB	244 aa	16081040	16081040	COG00500	H	2	0				0	TRUE			0					15893438				0				0		126697639	346984773	1e-38	1		347543076	3e-35	1			16080755	347542225	47	82	2.3	23.1
yyaC	YyaC	205 aa	16081147	16081147	COG06994		1	0				0	TRUE			0					15893637				0				0		126697640	346984772	4e-59	1		347543075	3e-60	1			16078563	347542032	205	263	0.18	27.3
dltA		503 aa	16080901	16080901	COG01020	Q	1	0				0	TRUE			0					15893653				0				0		126697641	346984771	3e-64	1		347543074	1e-62	1			16080497	347542943	347	395	9.1	23.9
dltE		252 aa	255767816	221311822	COG03967	M	1	0				0	TRUE			0					15893692				0				0		126697642	346984770	2e-26	1		347543073	8e-27	1			16077409	347542612	27	114	0.007	31.2
mcsA	McsA (YacH)	185 aa	16077152	16077152	COG03880	S	1			342733082	1e-28	1	TRUE	347543098	3e-28	1	92		92		15893700				0				0		126697643	346984769	5e-109	1		347543072	1e-108	1			16080902	347541878	120	375	9e-22	96.7
pbpI		584 aa	16079785	16079785	COG00768	M	1	0				0	TRUE			0					15893811		346983616	1e-24	1				0		126697644	346984768	4e-34	1		347543071	5e-34	1			16077925	347542035	309	375	0.4	27.3
sbp	Sbp	121 aa	16078591	16078591	COG03856	S	1	0				0	TRUE			0					15894045				0				0		126697645	346984767	1e-29	1		347543070	1e-28	1			16077928	347541936	2	53	0.14	29.3
yabC		292 aa	16077104	16077104	COG00313	R	1	1		342731725	4e-47	1	TRUE	347541893	4e-49	1					15894072				0				0		126697646	346984766	7e-82	1		347543069	6e-84	1			16079539	347542272	96	152	0.86	26.9
ydfS	YdfS	235 aa	16077621	16077621	COG02323	S	2	1		342732975	3e-22	1	TRUE	347542991	5e-21	1		259		259	15894161				0				0		126697647	346984765	6e-55	1		347543068	3e-55	1			16079424	347542441	41	123	0.5	27.3
yfhQ	YfhQ	369 aa	16077929	16077929	COG01194	L	1	1		342732970	3e-09	1	TRUE	347542986	3e-14	1					15894251		346984551	0.087	1		347542852	0.067	1		126697648	346984764	2e-12	1		347543067	4e-13	1			16080190	347542780	268	315	4	21.6
ykvT	YkvT	208 aa	16078446	16078446	COG03773	M	3	0				0	TRUE			0					15894295				0				0		126697649	346984763	5e-26	1		347543066	5e-27	1			16080903	347542107	76	118	0.55	24.3
yoaR	YoaR	303 aa	16078932	16078932	COG02720	V	2	1		342732968	4e-31	2	TRUE	347542984	2e-32	2		265		265	15894348				0				0		126697650	346984762	1e-48	1		347543065	1e-49	1			16077389	347543191	98	201	0.61	26.9
yqhQ		318 aa	255767548	221310372	COG03872	R	1	1		342732945	4e-35	1	TRUE	347542962	4e-31	1					15894397				0				0		126697651	346984761	1e-19	1		347543064	3e-21	1			16078854	347542916	237	269	7.5	20.4
yusE		106 aa	16080329	16080329	COG00526	OC	3	1		342733019	5e-06	1	TRUE	347543035	1e-05	1					15894409				0				0		126697652	346984760	3e-71	1		347543063	3e-70	1			16079284	347542232	160	186	1.6	22.7
adhB		378 aa	255767621	221310631	COG01063	ER	2	0				0	TRUE			0					15894422				0				0		126697653	346984759	8e-21	1		347543062	6e-23	1			16079567	347542735	410	447	1.8	22.7
sftA	YtpT	952 aa	255767684	221324449	COG07074	D	2	0				0	TRUE			0					15894458				0				0		126697654	346984758	4e-46	1		347543061	1e-46	1			16080407	347542339	211	250	2.2	24.3
ydfR		225 aa	16077620	16077620	COG02323	S	2	0				0	TRUE			0		259		259	15894472				0				0		126697655	346984757	3e-64	1		347543060	7e-64	1			16080504	347542919	135	171	0.4	26.6
yhfW		509 aa	16078103	16078103	COG00665	E	1	0				0	TRUE			0					15894474				0				0		126697656	346984756	3e-36	1		347543059	9e-37	1			221311932	347542986	60	120	0.37	25.4
yitG		422 aa	16078162	16078162	COG00477		1	0				0	TRUE			0					15894502				0				0		126697657	346984755	2e-56	1		347543058	5e-56	1			16077220	347542036	611	646	0.37	26.2
ykvU	YkvU	445 aa	16078447	16078447	COG02244	R	3	0				0	TRUE			0					15894510				0				0		126697658	346984754	7e-07	1		347543057	7e-09	1			16077725	347541931	125	212	0.62	26.9
yteA		239 aa	50812282	50812282	COG01734	T	2	0				0	TRUE			0					15894513				0				0		126697659	346984753	7e-49	1		347543056	1e-50	1			16077916	347542633	15	37	2.4	22.3
yttP		207 aa	16080015	16080015	COG01309	K	1	0				0	TRUE			0					15894696				0				0		126697663							0			16077930	347542265	135	154	1.4	23.1
yuiC		218 aa	16080260	16080260	COG03584	S	2	0				0	TRUE			0					15894724				0				0		126697665			0				0			16077860	347542898	600	625	0.055	30
												0	TRUE			0					15894783				0				0		126697666	346984747	8e-44	1		347543050	7e-44	1			16078004	347543024	67	135	2.4	26.2
yabT		338 aa	50812174	50812174	COG00515	RTKL	1	?		342732286	3e-05	1	TRUE	347542355	0.0002	1	322				15894895				0				0		126697668	346984745	1e-73	1		347543048	2e-72	1			16078206	347542442	42	106	0.86	26.2
ytfJ		151 aa	16080002	16080002	COG03874	S	1	1		342732269	9e-29	1	TRUE	347542341	3e-27	1	145		145		15894926				0				0		126697670	346984743	2e-41	1		347543046	2e-39	1			50812245	347541892	65	122	0.7	24.3
yusA	MetQ	274 aa	16080325	16080325	COG01464	P	1	1		342733130	1e-28	1	TRUE	347543151	6e-29	1		77		77	15895130				0				0		126697675	346984738	6e-47	1		347543041	6e-46	1			50812245	347541892	155	194	2.1	22.3
yusN		110 aa	16080338	16080338	COG05577	M	4	0				0	TRUE			0					15895137				0				0		126697676	346984737	1e-47	1		347543040	5e-49	1			16079640	347542981	94	128	0.17	27.7
csfB	CsfB	64 aa	16077092	16077092	COG07012		1	0				0	TRUE			0					15895199				0				0		126698266	346983909	2e-38	1				0			16079563	347542474	50	102	2	23.5
hmp		399 aa	16078369	16078369	COG01018	C	1	1		342732678	9e-35	1	TRUE	347542713	2e-31	1					15895213				0				0		126698756	346983860	2e-28	1				0			16079515	347542581	111	172	1.3	25.4
													TRUE								15895242				0				0		126698758	346983862	2e-32	1				0			16080328	347541993	19	77	0.85	24.3
yjcM		409 aa	16078256	16078256	COG07033		2	0				0	TRUE			0					15895246				0				0		126698772	346984054	7e-13	1		347542375	3e-13	1			16080767	347541978	350	440	1.8	24.3
ylbC		346 aa	16078560	16078560	COG07032		1	0				0	TRUE			0					15895301		346984031	0.031	1				0		126698850	346984095	4e-26	1		347542416	3e-26	1			16080707	347542273	222	300	0.65	25.4
yqhH		557 aa	16079514	16079514	COG00553	KL	1	1		342732994	2e-29	1	TRUE	347543011	9e-30	1			86		15895516				0				0		126698854	346984098	1e-37	1		347542419	7e-39	1			16081110	347542734	386	453	2.1	23.5
													TRUE								15895712				0				0		126698915	346984162	5e-27	1		347542469	9e-28	1			16080244	347542170	154	211	0.35	28.1
													TRUE								15895728				0				0		126699757	346984145	2e-96	1		347542451	1e-94	1			16080904	347541947	286	355	0.046	31.2
													TRUE								15895729				0				0		126700063	346984332	3e-19	1		347542636	2e-19	1			16079628	347542738	321	353	9.3	21.2
													TRUE								15895857				0				0		126700090	346984349	9e-15	1		347542653	1e-15	1			16078348	347542643	348	491	0.68	26.6
													TRUE								15895876				0				0		126700181	346984042	1e-16	1		347542363	9e-16	1			16078347	347542035	34	53	2.6	21.9
													TRUE								15896054				0				0		126701110	346984660	2e-20	1		347542964	2e-20	1			16080696	347542248	49	65	3.3	21.6
yfmI		406 aa	16077813	16077813			0	0		342732814	0.002	1	TRUE	347542843	0.028	1					15896539				0				0		126701291	346984874	8e-23	1		347543182	6e-20	1			16077388	347542123	88	209	0.049	30.4
ykuK		172 aa	16078475	16078475	COG01978	S	1	0				0	FALSE	347542595	0.051	1					15896552				0				0					0				0			16078092	347542199	75	145	0.091	28.1
sapB	SapB	232 aa	16077733	16077733	COG01285	S	1	0				0	TRUE			0					15896750				0				0		126698518			0				0			16078257	347542792	546	590	0.68	24.3
seaA	SeaA	297 aa	16079342	16079342	COG07034		1	0				0	TRUE			0					15896816				0				0		126698519							0			16078476	347542659	68	89	3.2	21.9
yitF		371 aa	16078161	16078161	COG04948	MR	1	0				0	TRUE			0					15894596				0				0		126699508	346983659	2e-07	1				0			16078853	347542260	116	136	6	22.3
ylyA		124 aa	255767359	255767359	COG01734	T	2	0				0	TRUE			0					15894358				0				0		126700544			0				0			16078971	347542050	3	32	3.9	23.1
ytfI	YtfL	226 aa	16080003	16080003	COG07114		1	1		342732268	9e-05	1	TRUE	347542340	0.0009	1					15894512				0				0					0				0			16079286	347542530	260	318	2.3	22.3
ywkD		128 aa	16080755	16080755	COG00346	E	2	0				0	TRUE			0					15894594				0				0		126699059	346983967	7e-138	1		347542535	8e-29	2			16079285	347542224	371	422	3.7	22.3
ylbF	YlbF	149 aa	16078563	16078563	COG03679	S	1	0				0	TRUE			0					15894887				0				0		126700256	346984233	2e-114	1		347542535	2e-114	2			16079642	347542478	165	230	0.39	26.2
pbpE	PbpE	451 aa	16080497	16080497	COG01680	V	1	0				0	TRUE			0					15895051				0				0		126697575	346984417	8e-08	1		347542719	2e-08	1			16079521	347543039	121	192	0.004	32
yckD		110 aa	16077409	16077409	COG07119		1	0				0	TRUE			0					15895254				0				0		126698651	346983692	3e-61	1		347543008	2e-20	1			16079638	347542564	272	308	0.33	25
dLtB		395 aa	16080902	16080902	COG01696	M	1	1		342731711	4e-23	1	TRUE	347541878	9e-22	1			35		15004748				0				0		126698872							0			16079800	347542989	25	65	0.46	26.2
yfhM		286 aa	16077925	16077925	COG00596	R	3	0				0	TRUE			0					15004778				0				0					0				0			16080060	347542726	319	346	1.7	22.7
yfhP	YfhP	327 aa	16077928	16077928	COG01988	R	1	0				0	TRUE			0					15004815				0				0		126698726	346983689	0.002	1				0			16081039	347542824	183	238	1.7	25.4
ypfB		58 aa	16079347	16079347	COG07075		1	0				0	TRUE			0					15004832				0				0		126698886	346984245	0	1		347542547	0	1			255767132	347543158	250	306	2.5	25
yqgT	YqgT	376 aa	16079539	16079539	COG02866	E	1	0				0	TRUE			0					15004842				0				0		126698994							0			50812186	347542917	498	527	0.96	25.8
yqkA	YqkA	343 aa	16079424	16079424	COG02320	S	1	0				0	TRUE			0					15004877				0				0		126699037	346984394	2e-12	1		347542697	9e-13	1			16080198	347542917	351	400	0.93	24.6
yuzA		78 aa	16080190	16080190	COG02155	S	1	1		342732873	3e-05	1	FALSE			0	25				15893444				0				0		126699297	346984677	2e-25	1		347542981	5e-28	1			16077538	347542719	6	102	4e-09	51.6
dLtC		78 aa	16080903	16080903	COG00236	IQ	1	0				0	TRUE			0					15893604				0				0		126699337	346983856	9e-05	1		347543185	0.008	1			16077539	347542718	20	148	6e-13	65.5
kbaA	KbaA	198 aa	16077224	16077224	COG09937		1	0				0	TRUE			0					15893726				0				0		126700047							0			16078696	347542324	2	119	1e-46	176
ycgM		303 aa	16077389	16077389	COG00506	E	1	0				0	TRUE			0					15893877				0				0		126700055	346983959	5e-53	1				0			16077988	347542989	300	395	0.083	28.1
yneF		72 aa	16078854	16078854	COG03763	S	1	0				0	TRUE			0					15894262		346984586	0	1		347542891	0	1		126700057			0				0			16078477	347542834	138	176	0.53	25.8
yppF		62 aa	16079284	16079284	COG07120		1	0				0	TRUE			0					15895985				0				0		126700064	346984334	8e-29	1		347542638	1e-27	1			255767680	347542703	175	223	4.1	23.1
yqfT		84 aa	16079567	16079567	COG07121		1	0				0	TRUE			0									0				0		126700179			0				0			16077110	347543145	5	266	2e-52	197
yvaB		211 aa	16080407	16080407	COG01182	I	1	0				0	TRUE			0									0						126700246	346984219	3e-140	1		347542520	1e-141	1			16079568	347542380	43	214	2e-06	45.4
yvdQ		170 aa	16080504	16080504	COG07117		1	0				0	TRUE			0									0						126700457	346983703	4e-06	1				0			16079259	347542053	3	281	1e-44	172
yxeD		117 aa	255767845	221311932	COG07123		1	0				0	TRUE			0									0						126700650	346984568	7e-31	1		347542873	6e-27	1			221310506	347543157	118	164	3.8	24.6
ybaK		147 aa	16077220	16077220	COG07124		1	0				0	TRUE			0									0						126701024	346984190	2e-17	1		347542498	8e-18	1			16079631	347542959	3	91	3e-07	46.6
yerB		331 aa	16077725	16077725	COG07125		1	0				0	TRUE			0									0						126701238	346983894	1e-11	1				0			221308720	347542852	7	486	6e-170	588
yfhD		63 aa	16077916	16077916	COG07126		1	0				0	TRUE			0									0																16080914	347542852	10	480	3e-119	420
yfhS	YfhS	74 aa	16077930	16077930	COG07153		1	0				0	TRUE			0									0																16077500	347542821	47	137	4e-06	42.7
yfkD		264 aa	16077860	16077860	COG07127		1	0				0	TRUE			0									0																221310426	347543085	51	89	0.39	26.9
ygxB	YgxB	552 aa	16078004	16078004	COG07128		1	0				0	TRUE			0									0																16078457	347542115	337	354	1.4	25.8
yjbA		250 aa	16078206	16078206	COG07129		1	0				0	TRUE			0									0																16081062	347542981	3	300	3e-39	154
ykzE		58 aa	16078415	16078415	COG07130		1	0				0	TRUE			0									0																16080001	347542697	27	135	3e-06	43.5
yozQ		97 aa	50812245	50812245	COG07072		1	0				0	TRUE			0									0																16079972	347542555	3	268	3e-84	303
yqcF		192 aa	16079640	16079640	COG07137		1	0				0	TRUE			0									0																221310862	347542556	2	284	3e-79	287
yqfX		129 aa	16079563	16079563	COG07133		1	0				0	TRUE			0									0																221310379	347542635	91	190	2.2	25.8
yqhG		264 aa	16079515	16079515	COG07134		1	0				0	TRUE			0									0																16079511	347542573	108	136	0.061	31.2
yusD		114 aa	16080328	16080328	COG07135		1	0				0	TRUE			0									0																221310380	347542044	24	130	4.2	24.6
ywjG		173 aa	16080767	16080767	COG07136		1	0				0	TRUE			0									0																16080445	347541984	4	249	3e-70	256
ywnJ		140 aa	16080707	16080707	COG05652		1	0				0	TRUE			0									0																16079965	347542723	758	837	1.1	26.6
yybM		251 aa	16081111	16081111	COG04956		1	0				0	TRUE			0									0																16080446	347541983	3	397	1e-115	408
yybN		145 aa	16081110	16081110	COG07073		1	0				0	TRUE			0									0																16080444	347541985	1	509	6e-149	519
ald	SpoVN	378 aa	16080244	16080244	COG00686		1	0				0	TRUE			0									0																16078852	347543150	6	243	4e-28	118
dLtD		392 aa	16080904	16080904	COG03966	M	1	0				0	TRUE			0									0																16079974	347542351	52	92	0.58	27.7
nucB	NucB	136 aa	16079628	16079628	COG07161	J	1	0				0	TRUE			0									0																16077461	347542561	2	244	3e-38	150
													TRUE												0																16080268	347542941	25	145	3e-05	40
													TRUE												0																16077069	347541853	7	448	5e-147	512
													TRUE												0																16079951	347543142	369	430	0.73	27.3
													TRUE												0																16079292	347543178	125	196	3e-07	47.8
													TRUE												0																16078982	347542426	464	575	0.001	37.4
spoIISA	SpoIISA	248 aa	16078348	16078348	COG07139		1	0				0	TRUE			0									0																16078405	347542540	111	163	0.55	28.1
spoIISB	SpoIISB	56 aa	16078347	16078347	COG07140		1	0				0	TRUE			0									0																16078406	347542270	928	961	3.7	24.3
usd	Usd	36 aa	16080696	16080696	COG07076		1	0				0	TRUE			0									0																16078360	347542212	6	323	2e-87	314
ycgL		260 aa	16077388	16077388	COG03541	R	1	0				0	TRUE			0									0																16077931	347542561	1	243	4e-32	130
yhfM		131 aa	16078092	16078092	COG07143		1	0				0	TRUE			0									0																16079873	347543166	145	611	3e-107	381
yjcN		106 aa	16078257	16078257	COG07144		1	0				0	TRUE			0									0																16078551	347542572	281	344	6.4	23.5
ykzF		65 aa	16078476	16078476	COG07145		1	0				0	TRUE			0									0																16077106	347543164	3	512	2e-163	567
yneE		148 aa	16078853	16078853	COG07154		1	0				0	TRUE			0									0																16080097	347542493	5	208	1e-29	122
yobW	YobW	181 aa	16078971	16078971	COG07148		1	0				0	TRUE			0									0																16080094	347542793	20	220	1e-45	175
yppD		81 aa	16079286	16079286	COG07077		1	0				0	TRUE			0									0																221309152	347542086	352	426	0.66	26.6
yppE		123 aa	16079285	16079285	COG07150		0	0				0	TRUE			0									0																16078358	347542210	1	320	1e-41	162
yqcG		531 aa	16079639	16079639	COG05444	S	1	0				0	TRUE			0									0																16078359	347542211	12	309	6e-40	156
yqxI		159 aa	16079642	16079642	COG07078		1	0				0	TRUE			0									0																255767302	347542214	1	573	7e-26	110
yqzG		108 aa	16079521	16079521	COG07051		3	0				0	TRUE			0									0																16078208	347542214	4	573	2e-35	142
yqzI		52 aa	16079638	16079638	COG07079		1	0				0	TRUE			0									0																16078209	347542210	1	321	3e-43	167
yrrD		174 aa	16079800	16079800	COG03881	S	1	0				0	TRUE			0									0																16078210	347542211	6	309	9e-47	179
yteV	YteV	60 aa	16080060	16080060	COG07052		2	0				0	TRUE			0									0																16078211	347542212	7	324	3e-96	343
yxbC		330 aa	16081039	16081039	COG02850	S	1	0				0	TRUE			0									0																16078212	347542213	3	278	2e-89	320
													TRUE												0																16077460	347541897	29	208	1.8	25.4
kipA	KipA	335 aa	255767132	255767132	COG01984	E	1	0				0	TRUE			0									0																161511068	347542307	49	196	5.3	25.4
kipI	KipI	240 aa	50812186	50812186	COG02049	E	1	0				0	TRUE			0									0																16080096	347542001	86	121	1.5	25.8
kapB	KapB	128 aa	16080198	16080198	COG09938		1	0				0	TRUE			0									0																16080095	347542100	567	636	2.4	25
												0	TRUE			0									0																16080500	347542307	19	435	3e-10	58.9
Signaling												0	TRUE			0									0																16078409	347543090	21	133	8e-05	39.3
rsbV	RsbV	109 aa	16077538	16077538	COG01366	T	1	0				0	TRUE			0									0																16078512	347541894	1	63	1e-17	79.3
rsbW	RsbW	160 aa	16077539	16077539	COG02172	T	1	0				0	TRUE			0									0																16077105	347541894	1	60	7e-20	87
cheY	CheY	124 aa	16078696	16078696	COG00784	T	1	1		342732251	1e-46	1	TRUE	347542324	1e-46	1			76						0																52081342	347543120	157	203	0.35	25
yhcV		140 aa	16077988	16077988	COG00517	T	2	0				0	TRUE			0									0																16078456	347542495	152	220	1.5	22.7
ykuL		147 aa	16078477	16078477	COG00517	T	2	0				0	TRUE			0									0																16080756	347542404	34	105	0.008	32.3
ytsP		163 aa	255767680	255767680	COG01956	T	1	0				0	TRUE			0									0																16078396	347542772	111	157	0.88	24.3
												0	TRUE			0									0																16078003	347542554	1	131	1e-08	50.8
ksgA		292 aa	16077110	16077110	COG00030	J	1	1		342733124	5e-56	1	TRUE	347543145	2e-52	1		68		68					0																16078147	347542037	1	331	7e-44	169
yqfS		297 aa	16079568	16079568	COG00648	L	1	1		342732313	3e-07	1	TRUE	347542380	2e-06	1									0																16080098	347542492	5	117	1e-15	73.9
exoA		296 aa	16079259	16079259	COG00258	L	1	1		342731948	9e-48	1	TRUE	347542053	1e-44	1				160					0																16078063	347542568	192	244	0.48	26.6
House cleaning													TRUE												0																16077572	347542890	96	146	0.003	32.7
arsB	ArsB	346 aa	255767593	221310506	COG00798	P	1	0				0	TRUE			0									0																16077573	347542890	84	186	4e-10	55.8
arsC	ArsC	139 aa	16079631	16079631	COG00394	P	1	0				0	TRUE			0									0																16077492	347542890	90	191	0.0001	37.4
katA	KatA	483 aa	255767204	221308720	COG00753	P	2	1		342732825	6e-169	1	TRUE	347542852	6e-170	1	299		299						0																16080491	347543167	3	65	0.0001	37.4
katX	KatX	547 aa	16080914	16080914	COG00753	P	2	1				0	TRUE			0	299		299						0																16078573	347542485	482	539	0.13	28.1
mutT	MutT	149 aa	16077500	16077500	COG01051	F	1	1		342732794	4e-06	1	TRUE	347542821	4e-06	1									0																255767738	347542146	287	335	0.26	27.3
sodA	SodA	202 aa	255767567	221310426	COG00605	P	1	0				0	TRUE			0									0																16080814	347542824	240	315	0.93	26.2
splB	Spl	342 aa	16078457	16078457	COG01533	L	1	0				0	TRUE			0									0																16079516	347542878	181	216	2.2	22.3
ahpF		509 aa	16081062	16081062	COG03634		1	1		342732965	5e-41	2	TRUE	347542981	3e-39	2	7	347	7	347					0																16079517	347543167	3	66	4e-05	38.5
tpx			16080001	16080001	COG02077		1	0				0	TRUE			0	23	346		346					0																16078478	347542295	81	137	0.65	26.9
Central metabolism												0	TRUE			0									0																16080609	347542320	15	105	2	24.6
accA		325 aa	16079972	16079972	COG00825	I	1	1		342732517	2e-84	1	TRUE	347542555	3e-84	1									0																16080608	347542923	4	109	3e-19	87.4
accD		290 aa	255767673	221310862	COG00777	I	1	1		342732518	1e-78	1	TRUE	347542556	3e-79	1									0																16080607	347542431	195	279	1.8	25.8
gcvPA		448 aa	255767551	221310379	COG00403	E	1	0				0	TRUE			0									0																221311672	347543173	1	426	1e-128	451
gcvPB		488 aa	16079511	16079511	COG01003	E	1	0				0	TRUE			0									0																16078927	347542056	127	212	0.082	30.4
gcvT		362 aa	255767552	221310380	COG00404	E	1	0				0	TRUE			0									0																221309088	347542675	139	190	0.23	29.3
tpiA		253 aa	16080445	16080445	COG00149	G	1	1		342731877	1e-71	1	TRUE	347541984	3e-70	1									0																16078303	347542003	118	283	1e-10	59.7
icd	Icd	423 aa	16079965	16079965	COG00538	C	1	0				0	TRUE			0									0																16078297	347542818	389	421	1.5	25.8
pgk	Pgk	394 aa	16080446	16080446	COG00126	G	1	1		342731876	4e-113	1	TRUE	347541983	1e-115	1		239							0																16078298	347542973	568	637	1.9	25.4
pgm		511 aa	16080444	16080444	COG00696	G	1	1		342731878	3e-146	1	TRUE	347541985	6e-149	1		238		182					0																16078299	347543140	213	262	1.6	25.8
tkt		667 aa	16078852	16078852	COG00021	G	1	0		342733129	2e-31	2	TRUE	347543150	4e-28	2		199		199					0																16078300	347542561	2	245	5e-23	100
ytsJ		410 aa	16079974	16079974	COG00281	C	1	0				0	TRUE			0									0																16078301	347541900	127	184	5.2	24.3
gdh	Gdh	261 aa	16077461	16077461	COG01028	IQR	3	0				0	TRUE			0									0																16078302	347542037	3	313	6e-34	136
paiA	PaiA	172 aa	16080268	16080268	COG00456	R	2	0				0	TRUE			0									0																221309024	347542281	74	146	0.042	28.1
Cell division, DNA replication												0	TRUE			0									0																255767087	347542752	123	167	1.9	25
dnaA	DnaA	446 aa	16077069	16077069	COG00593	L	1	1		342731687	4e-148	1	TRUE	347541853	5e-147	1									0																16077528	347542080	187	248	0.014	31.6
dnaB	DnaB	472 aa	16079951	16079951	COG03611	L	1	0				0	TRUE			0									0																255767136	347542480	20	79	1.8	25.4
dnaD	DnaD	232 aa	16079292	16079292	COG03935	L	1	1		342733160	8e-07	1	TRUE	347543178	3e-07	1									0																16077640	347542016	230	286	0.07	29.6
yocI		591 aa	16078982	16078982	COG00514	L	1	0				0	TRUE			0			124						0																16077798	347541980	211	240	0.15	28.9
ligD	YkoU	611 aa	16078405	16078405	COG03285	L	1	0				0	TRUE			0									0																16077797	347542590	6	120	2e-08	52
ykoV	YkoV	311 aa	16078406	16078406	COG01273	S	1	0				0	TRUE			0									0																16077796	347542388	116	156	0.45	27.3
fabL	FabL	250 aa	16077931	16077931	COG01028	IQR	3	1		342732523	1e-33	1	TRUE	347542561	4e-32	1									0																16077795	347542927	57	312	1e-25	108
lonB		552 aa	16079873	16079873	COG01067	O	1	1		342733147	7e-113	1	TRUE	347543166	3e-107	1	35		35						0																16077794	347541909	6	237	1e-07	49.3
ctaA	CtaA	306 aa	16078551	16078551	COG01612	O	1	0				0	TRUE			0									0																16077963	347543096	579	705	0.002	35.4
Translation												0	TRUE			0									0																255767212	347541893	122	175	0.013	32.7
metS		664 aa	16077106	16077106	COG00143	J	1	1		342733145	5e-165	1	TRUE	347543164	2e-163	1		147		147					0																16078158	347543168	179	305	4.3	23.5
Transport												0	TRUE			0									0																16078159	347542539	218	231	2.4	24.6
ytrB	YtrB	292 aa	16080097	16080097	COG01131	V	2	1		342732433	6e-27	1	TRUE	347542493	1e-29	1									0																16078244	347542827	214	247	2.6	22.7
ytrE	YtrE	231 aa	16080094	16080094	COG01136	V	1	1		342732764	7e-46	1	TRUE	347542793	1e-45	1									0																221309023	347541993	116	133	6.3	20.8
dppA	DppA	274 aa	255767301	221309152	COG02362	E	2	0				0	TRUE			0									0																255767263	347542255	161	195	0.52	24.3
dppB	DppB	308 aa	16078358	16078358	COG00601	EP	2	0				0	TRUE			0									0																16078435	347543157	9	342	8e-29	119
dppC	DppC	320 aa	16078359	16078359	COG01173	EP	2	0				0	TRUE			0									0																16078562	347542917	291	321	2.2	22.3
dppD	DppD	335 aa	16078360	16078360	COG00444	EP	2	0				0	TRUE			0									0																16078845	347543108	268	369	0.42	27.3
dppE	DppE	549 aa	255767302	255767302	COG04166	E	1	0				0	TRUE			0		85		85					0																16078889	347542018	72	601	3e-80	291
oppA	OppA	545 aa	16078208	16078208	COG00747		1	1		342732131	9e-36	1	TRUE	347542214	2e-35	1		85							0																16078938	347542824	719	744	0.1	28.1
oppB	OppB	311 aa	16078209	16078209	COG00601	EP	2	1		342732127	2e-43	1	TRUE	347542210	3e-43	1									0																16079018	347542330	263	317	2.6	24.3
oppC	OppC	305 aa	16078210	16078210	COG01173	EP	2	1		342732128	5e-48	1	TRUE	347542211	9e-47	1									0																16079309	347543081	709	774	0.32	27.7
oppD	OppD	358 aa	16078211	16078211	COG00444	EP	2	1		342732129	3e-94	1	TRUE	347542212	3e-96	1									0																16079282	347542703	153	242	0.17	26.9
oppF	OppF	305 aa	16078212	16078212	COG04608	E	1	1		342732130	2e-90	1	TRUE	347542213	2e-89	1									0																221310435	347541956	15	280	2e-24	105
glcU	GlcU	287 aa	16077460	16077460	COG04975	G	1	0				0	TRUE			0									0																16079561	347542290	96	165	0.17	26.2
mrpA	MrpA	801 aa	161511068	161511068	COG01009		1	0				0	TRUE			0									0																16079506	347541931	96	177	2.5	23.1
ytrC	YtrC	328 aa	16080096	16080096	COG07122		2	0				0	TRUE			0									0																16079606	347543024	60	99	1.5	23.5
ytrD	YtrD	325 aa	16080095		COG07122		2	0				0	TRUE			0									0																16079709	347542634	175	190	1	25.4
yveA		520 aa	16080500	16080500	COG00531	E	1	1		342732233	2e-09	1	TRUE	347542307	3e-10	1		78							0																16080115	347542821	71	108	0.001	34.7
Transcriptional regulation												0	TRUE			0									0																221310999	347542552	43	96	0.08	30
sigI	SigI	239 aa	16078409	16078409	COG01191	K	1	0				0	TRUE			0									0																16080113	347541970	8	209	4e-32	130
abh	Abh	92 aa	16078512	16078512	COG02002	K	2	1				0	TRUE			0			53	113					0																16080114	347542393	3	202	0.18	28.5
abrB	AbrB	96 aa	16077105	16077105	COG02002	K	2	1		342731726	3e-19	1	TRUE	347541894	7e-20	1			53	113					0																16079968	347542135	30	349	4e-24	104
gerE	GerE	74 aa	255767655	52081342	COG02197	TK	1	0				0	TRUE			0									0																221310837	347542233	91	284	9e-10	56.2
splA		79 aa	16078456	16078456	COG07138	K	1	0				0	TRUE			0									0																255767683	347542999	246	294	0.34	26.2
racA		184 aa	16080756	16080756	COG00789	K	2	0				0	TRUE			0									0																221310921	347542977	22	92	0.061	28.9
tnrA	TnrA	110 aa	16078396	16078396	COG00789	K	2	0				0	TRUE			0									0																16080028	347542919	290	323	5.4	21.6
yhdE	NsrR	146 aa	16078003	16078003	COG01959	K	1	1		342732516	6e-07	1	TRUE	347542554	1e-08	1									0																16080288	347542035	3	97	8.4	22.7
degA	DegA	337 aa	16078147	16078147	COG01609	K	2	1		342731930	2e-42	1	TRUE	347542037	7e-44	1		340		340					0																16080317	347542965	375	441	0.8	23.9
ytrA	YtrA	130 aa	16080098	16080098	COG01725	K	1	1		342732432	2e-14	1	TRUE	347542492	1e-15	1	26		26						0																221311870	347542671	199	277	0.33	28.5
hpr	Hpr	203 aa	16078063	16078063	COG01846	K	1	0				0	TRUE			0									0																16081146	347543157	12	338	7e-20	90.1
lrpA	LrpA	136 aa	16077572	16077572	COG01522	K	3	0				0	TRUE			0									0																16077962	347541859	111	166	0.82	27.7
lrpB	LrpB	149 aa	16077573	16077573	COG01522	K	3	1		342732872	4e-14	1	TRUE	347542890	4e-10	1									0																16077225	347542753	20	245	2e-21	95.1
lrpC	LrpC	144 aa	16077492	16077492	COG01522	K	3	0				0	TRUE			0									0																221310865	347542221	243	287	0.81	24.3
slrR	SlrR	152 aa	16080491	16080491	COG07031	K	2	1		342733148	6e-05	1	FALSE			0	112		67						0																255767675	347543142	74	166	1.8	24.3
ylbO	YlbO	193 aa	16078573	16078573	COG07151	K	2	0				0	TRUE			0									0																255767675	347543142	188	208	5.6	22.7
paiB	PaiB	207 aa	255767738	255767738	COG02808	K	1	0				0	TRUE			0									0																16080864	347542715	91	134	9.7	20
rsfA	RsfA	258 aa	16080814	16080814	COG07151	K	2	0				0	TRUE			0									0																255767405	347542949	570	595	2.5	23.1
sinI	SinI	57 aa	16079516	16079516	COG09939	K	1	0				0	TRUE			0									0																16077759	347543138	8	158	0.009	32
sinR	SinR	111 aa	16079517	16079517	COG07031	K	2	1		342732486	8e-06	1	TRUE	347543167	4e-05	1	67		67						0																16079468	347542375	33	59	0.49	27.3
ccpC		293 aa	16078478	16078478	COG00583	K	1	0				0	TRUE			0									0																16080657	347542382	50	153	0.22	27.7
Cell wall metabolism												0	TRUE			0									0																16080057	347543128	1	437	4e-36	144
tuaF		226 aa	16080609	16080609	COG07142		1	0				0	TRUE			0									0																221309051	347542312	615	636	0.89	24.6
tuaG		252 aa	16080608	16080608	COG00463	M	2	1		342732906	3e-18	1	TRUE	347542923	3e-19	1			60						0																9630211	347542481	64	295	0.02	32.3
tuaH		397 aa	16080607	16080607	COG00438	M	1	0				0	TRUE			0									0																221308903	347542824	1	525	3e-20	93.6
murAB	MurAB	429 aa	255767788	221311672	COG00766	M	1	1		342733155	1e-127	1	TRUE	347543173	1e-128	1									0																221308903	347542824	825	1026	1e-15	78.2
oxdD		392 aa	16078927	16078927	COG02140	GR	1	0				0	TRUE			0									0																16080448	347541931	11	55	0.42	27.7
uxaA	UxaA	497 aa	255767278	221309088	COG02721	G	1	0				0	TRUE			0									0																9630212	347542700	152	277	0.009	33.9
uxaB	UxaB	480 aa	16078303	16078303	COG00246	G	1	1		342731893	1e-08	1	TRUE	347542003	1e-10	1									0																221309157	347543105	28	304	4e-47	180
yjmC	YjmC	337 aa	16078297	16078297	COG02055	C	1	0				0	TRUE			0									0																16078088	347542311	23	75	0.17	28.5
yjmD	YjmD(gutB0	339 aa	16078298	16078298	COG01063	ER	2	0				0	TRUE			0									0																221309152	347542086	352	426	0.66	26.6
uxuA	UxuA	359 aa	16078299	16078299	COG01312	G	1	0				0	TRUE			0									0																221320378	347542737	250	327	1.5	25
uxuB	UxyB (YjmF)	278 aa	16078300	16078300	COG01028	IQR	3	0				0	TRUE			0									0																50812279	347542710	106	297	2e-07	48.5
exuT	ExuT	422 aa	16078301	16078301	COG02271	G	1	0				0	TRUE			0									0																16077421	347542453	82	126	1.7	25
exuR	ExuR	333 aa	16078302	16078302	COG01609	K	2	0				0	TRUE			0		340		340					0																16081122	347542567	52	203	0.0002	38.1
												0	TRUE			0									0																255767329	347542168	401	586	0.03	32.3
												0	TRUE			0									0																255767329	347542168	350	478	0.1	30.8
spoVIF		84 aa	255767265	221309024	COG07085		1	0				0	TRUE			0									0																16078384	347542734	116	293	0.0002	38.9
ycgF		209 aa	16077378	16077378	COG01280		1	0				0	TRUE			0									0																16078384	347542734	431	516	0.0003	38.1
ycgG		253 aa	255767087	255767087	COG03403		1	0				0	TRUE			0									0																16078384	347542734	797	831	0.02	32
ydcA		199 aa	16077528	16077528	COG00705		1	0				0	TRUE			0									0																255767238	347542734	432	514	8e-06	43.5
ydcC		338 aa	255767136	255767136	COG02834		1	0				0	TRUE			0									0																255767238	347542734	115	296	0.0005	37.7
ydhF		236 aa	16077640	16077640	COG07174		1	0				0	TRUE			0									0																16078740	347542249	10	274	2e-59	220
yfnD		311 aa	16077798	16077798	COG07086		3	0				0	TRUE			0									0																16079306	347542248	2	230	6e-23	99.8
yfnE		392 aa	16077797	16077797	COG07086		3	0				0	TRUE			0	59		59						0																221309288	347542751	5	237	6e-72	262
yfnF		303 aa	16077796	16077796	COG07086		3	0				0	TRUE			0									0																16078483	347542093	16	393	1e-52	199
yfnG		301 aa	16077795	16077795	COG00451		1	0				0	TRUE			0	164		164						0																16077149	347543117	5	320	6e-51	193
yfnH		254 aa	16077794	16077794	COG01208		1	0				0	TRUE			0	166	91							0																16079294	347542749	25	379	3e-54	204
yhbH		392 aa	16077963	16077963	COG02718		1	0				0	TRUE			0	47	45	47	45					0																16077914	347542256	1	49	1.8	25.4
yhcO		322 aa	255767212	255767212	COG00308		1	0				0	TRUE			0									0																50812213	347542495	49	380	3e-14	72
yitC		228 aa	16078158	16078158	COG02045		1	0				0	TRUE			0									0																16079228	347542496	233	297	0.94	25.4
yitD		252 aa	16078159	16078159	COG01809		1	0				0	TRUE			0									0																16078154	347541869	139	200	0.25	28.1
yjcA		118 aa	16078244	16078244	COG07087		1	0				0	TRUE			0									0																16078649	347542228	12	44	0.83	26.6
yjcZ		49 aa	255767264	255767264	COG07088		1	0				0	TRUE			0									0																221310338	347542400	151	197	0.071	29.6
yjzK		68 aa	255767263	255767263	COG07175		1	0				0	TRUE			0									0																16078604	347543081	235	263	0.36	25
ykvI		347 aa	16078435	16078435	COG03949		2	1		342733136	5e-30	1	TRUE	347543157	8e-29	1									0																221321922	347542100	570	597	5.7	23.5
ylbE		79 aa	16078562	16078562	COG07089		1	0				0	TRUE			0									0																16078064	347541860	31	93	1.9	23.1
yndL		252 aa	16078845	16078845	COG04195		1	0				0	TRUE			0									0																16080641	347541977	64	144	0.79	26.9
yngK		510 aa	16078889	16078889	COG01649		1	1		342731908	8e-80	1	TRUE	347542018	3e-80	1									0																16078932	347542984	216	381	2e-32	131
yoaW		143 aa	16078938	16078938	COG07176		1	0				0	TRUE			0									0																16078393	347542830	54	189	2e-06	44.3
yodH		233 aa	16079018	16079018	COG00500		2	0				0	TRUE			0									0																16078393	347542830	135	274	0.27	26.9
ypjB		264 aa	16079309	16079309	COG07090		1	0				0	TRUE			0									0																16079611	347542893	34	261	5e-22	98.6
ypqA		139 aa	16079282	16079282	COG00071		3	0				0	TRUE			0									0																16080615	347542029	533	707	6e-27	114
yqfU		293 aa	255767571	221310435	COG01284		1	1		342731846	1e-24	1	TRUE	347541956	2e-24	1									0																16080615	347542029	533	707	6e-27	114
yqfZ		99 aa	16079561	16079561	COG07091		1	0				0	TRUE			0									0																16080615	347542029	533	707	6e-27	114
yqhP		131 aa	16079506	16079506	COG07092		1	0				0	TRUE			0									0																16079289	347542586	40	733	1e-81	296
yqxA		112 aa	16079606	16079606	COG07093		1	0				0	TRUE			0									0																16078827	347541916	6	376	4e-56	210
yrkC		186 aa	16079709	16079709	COG00662		1	0				0	TRUE			0									0																255767222	347542177	75	210	4e-15	74.3
yrrS		233 aa	16079784	16079784	COG07094		1	0				0	TRUE			0									0																16080404	347542032	2	68	3e-07	45.1
ytkD		158 aa	16080115	16080115	COG00494		1	0				0	TRUE			0									0																16078517	347542547	63	607	2e-177	613
ytlA		334 aa	255767699	221310999	COG00715		1	0				0	TRUE			0									0																16078486	347542697	3	177	4e-36	142
ytlC		260 aa	16080113	16080113	COG01116		1	0		342731861	1e-30	1	TRUE	347541970	4e-32	1									0																16080532	347542981	3	303	3e-76	276
ytlD		270 aa	16080114	16080114	COG00600		1	0				0	TRUE			0									0																16077222	347542184	5	237	7e-10	57
ytvI		371 aa	16079968	16079968	COG00628		1	1		342732035	2e-25	1	TRUE	347542135	4e-24	1									0																16080396	347542731	305	384	3.2	25.8
ytxC		281 aa	255767668	221310837	COG07095		1	1		342732153	5e-10	1	TRUE	347542233	9e-10	1									0																221310455	347542286	6	100	1e-12	63.9
ytxG		140 aa	255767683	255767683	COG04768		1	0				0	TRUE			0									0																221310459	347543021	2287	2386	0.0005	37.4
ytxH		151 aa	255767682	221310921	COG04980		2	0				0	TRUE			0									0																16078067	347542638	3	103	1e-15	73.9
ytxJ		108 aa	16080028	16080028	COG07096		1	0				0	TRUE			0									0																16078647	347542798	36	102	1.3	26.9
yunB		254 aa	16080288	16080288	COG07097		1	0				0	TRUE			0									0																16079341	347542520	1	437	2e-136	477
yurS		91 aa	16080317	16080317	COG07160		1	0				0	TRUE			0									0																16080007	347542049	2	63	0.001	36.6
yxjC		472 aa	255767822	255767822	COG02610		1	0				0	TRUE			0									0																16080321	347542873	1	404	2e-91	328
yyaD		338 aa	16081146	16081146	COG03949		2	0				0	TRUE			0									0																16079911	347542498	6	159	5e-12	64.7
prkA	PrkA	631 aa	16077962	16077962	COG02766	T	1	0				0	TRUE			0									0																16077783	347541946	211	235	1.2	23.9
ybaN	PdaB	254 aa	16077225	16077225	COG00726		2	1		342732724	5e-24	1	TRUE	347542753	2e-21	1		118		118					0																16078851	347542121	8	62	2e-06	42.7
ytrH		113 aa	255767674	221310865	COG07156		1	0				0	TRUE			0									0																16079619	347543008	48	103	0.55	24.3
ytrI		176 aa	255767675	255767675	COG07157		1	0				0	TRUE			0									0																16078724	347542463	2	89	1e-09	53.1
ywcE		87 aa	16080864	16080864	COG07158		1	0				0	TRUE			0									0																16080269	347543010	2	65	0.01	30.8
ymaF		137 aa	255767405	255767405	COG07159		1	0				0	TRUE			0									0																16078630	347542407	284	329	0.68	26.6
yesJ		180 aa	16077759	16077759	COG00454		1	0				0	TRUE			0				141					0																221310201	347542801	18	31	0.97	23.5
yqiQ	PrpB	301 aa	16079468	16079468	COG02513		1	0				0	TRUE			0									0																221311013	347543174	7	50	0.002	32
ywrJ		225 aa	16080657	16080657	COG07162		1	0				0	TRUE			0									0																16079767	347541952	20	227	1e-07	48.9
ytgP	YtgP	544 aa	16080057	16080057	COG02244	R	3	0				0	TRUE			0									0																16079703	347542064	4	23	0.13	26.6
												0	TRUE			0									0																16079483	347542253	7	605	5e-173	600
												0	TRUE			0									0																16078852	347543150	6	243	4e-28	118
yjdh	YjdH	131 aa	255767272	221309051	no COG		9	0				0	TRUE			0									0																16078642	347542705	63	134	1.2	25.4
	YopP	358 aa	16079140	9630211	COG04974		1	0				0	TRUE			0									0																16077116	347542935	173	216	0.3	26.2
sbcC	SbcC (YirY)	1130 aa	255767245	221308903	COG00419		1	1		342732797	1e-14	1	TRUE	347542824	3e-20	1									0																16080428	347542410	139	188	0.34	26.6
	CggR	340 aa	16080448	16080448	COG02390		1	0				0	TRUE			0									0																16080429	347542080	178	272	0.25	28.5
	YopQ		16079139	9630212	no COG		9	0				0	TRUE			0									0																16080430	347543190	485	571	0.29	27.3
ykfA	YkfA	319 aa	255767303	221309157	COG01619		1	1		342733089	2e-46	1	TRUE	347543105	4e-47	1									0																50812176	347542573	75	244	8e-05	40.4
yfhI	YfhI	244 aa	16078088	16078088	COG01234		1	0				0	TRUE			0									0																221312329	347541967	168	236	0.32	28.9
dciAA	DppA	274 aa	255767301	221309152	COG02362		2	0				0	TRUE			0									0																16077264	347543160	325	519	2e-25	107
yukJ	YukJ	225 aa	255767730	221320378	COG05634		1	0				0	TRUE			0									0																16077264	347543160	23	228	3e-16	77.4
ytkL	YtkL		50812279	50812279	COG02220		1	1		346984406		1	TRUE	347542710	2e-07	1									0																221308010	347542930	124	154	2.2	23.9
srfAD	SrfAD		16077421	16077421	COG03208		1	0				0	TRUE			0									0																221308011	347542032	10	74	0.11	27.7
yybB	YybB		16081122	16081122	COG00491		1	1		342732529	5e-05	1	TRUE	347542567	0.0002	1									0
							0	0				0	TRUE			0									0
												0	TRUE			0									0
												0	TRUE			0									0
												0	TRUE			0									0
CD1613					COG09951		1					0	TRUE			0									0
CD1511					COG07081		1					0	TRUE			0									0
CD0598					COG03546		4					0	TRUE			0									0
CD2401					COG03546	126700016	4					0	TRUE			0									0
CD1433_1					COG00450	126699037	2					0	TRUE			0									0
CD1433_2					COG03325		1					0	TRUE			0									0
												0	TRUE			0									0
												0	TRUE			0									0
												0	TRUE			0									0
												0	TRUE			0									0
												0	TRUE			0									0
												0	TRUE			0									0
CAC2903					COG07115							0	TRUE			0									0
#REF!	2818		255767329	255767329	COG07155	M	2					0	TRUE			0	142	98	85	98					0
#REF!	1807		16078384	16078384	COG01404		1	1		342732702	8e-05	1	FALSE			0		104		104					0
#REF!	1809		255767238	255767238	COG07404		1	1		342733158	1e-05	1	TRUE	347542734	8e-06	1				104					0
#REF!			16078740	16078740			0	1		342732170	5e-59	1	TRUE	347542249	2e-59	1		171							0
dapA	347	290 aa	16079306	16079306	COG00329	EM	1	1		342732169	2e-21	1	TRUE	347542248	6e-23	1									0
dapB	347	267 aa	255767332	221309288	COG00289	EM	1	1		342732722	3e-69	1	TRUE	347542751	6e-72	1		173		173					0
#REF!	2385		16078483	16078483	COG02171	E	1	1		342731993	2e-56	1	TRUE	347542093	1e-52	1		174							0
#REF!	1871		16077149	16077149	COG01473	R	1	1		342733095	2e-50	1	TRUE	347543117	6e-51	1									0
#REF!	2732		16079294	16079294	COG03010	G	1	1		342732720	1e-52	1	TRUE	347542749	3e-54	1		192		192					0
#REF!	476		16077914	16077914	COG00436	E	1	0				0	TRUE			0									0
#REF!	3032		50812213	50812213	COG03938	E	1	1		342732436	1e-18	1	TRUE	347542495	3e-14	1		190		190					0
#REF!	1514		16079228	16079228	COG01167	KE	1	0				0	TRUE			0									0
#REF!	248				COG00229	O	1	0				0	TRUE			0									0
#REF!	3195		16078154	16078154	COG04869	Q	1	0				0	TRUE			0									0
#REF!	822		16078649	221310338	COG00596	R	3	0				0	TRUE			0									0
#REF!	2104		255767532	255767532	COG01760	E	1	0				0	TRUE			0									0
glpQ	GlpQ	293 aa			COG00584	C	1	0				0	TRUE			0									0
#REF!	3271				COG05523	S	1	0				0	TRUE			0									0
#REF!	368				COG00330	O	1	0				0	TRUE			0									0
#REF!			16078604	16078604			0	0				0	TRUE			0									0
#REF!	1143		255767147	255767147	COG00762		1	0				0	TRUE			0									0
#REF!	1059		16078064	16078064	COG00730	R	1	0				0	TRUE			0									0
#REF!	3217		16080641	16080641	COG04980		2	0				0	TRUE			0									0
#REF!	2686		16078932	16078932	COG02843	M	1	1		342732968	4e-31	2	TRUE	347542984	2e-32	2		265		265					0
#REF!	2642				COG02720	V	2	0				0	TRUE			0									0
#REF!			16078393	16078393			0	1		342732802	9e-07	1	TRUE	347542830	2e-06	1									0
#REF!	2758		16079611	16079611	COG03212	S	1	1		342732876	5e-23	1	TRUE	347542893	5e-22	1		269	45	269					0
#REF!	2590				COG02333	R	1	0				0	TRUE			0									0
#REF!							0					0	TRUE			0									0
#REF!			16080615	16080615			0			342731919	2e-25	4	TRUE	347542029	6e-27	4									0
#REF!	2534		16080615	16080615	COG02247	M	3			342731919	2e-25	4	TRUE	347542029	6e-27	4									0
#REF!	2545		16080615	16080615	COG02247	M	3			342731919	2e-25	4	TRUE	347542029	6e-27	4									0
#REF!	2546		16079289	16079289	COG02247	M	3			342732546	8e-80	2	TRUE	347542586	1e-81	2		277		277					0
#REF!	3230				COG05009	M	1					0	TRUE			0									0
#REF!			16078827	16078827	COG00787	M	3			342731748	4e-61	2	TRUE	347541916	4e-56	2	129	280							0
#REF!	1182		255767222	255767222	COG00787	M	3			342732093	4e-17	1	TRUE	347542177	4e-15	1	54								0
#REF!	3324		16080404	16080404	COG07115	R	2			342731923	3e-07	1	TRUE	347542032	3e-07	1		275							0
#REF!	2639		16078517	16078517	COG02608	P	1			342732509	4e-178	1	TRUE	347542547	2e-177	1		344		344					0
#REF!	815				COG00595	R	1					0	TRUE			0									0
			16078486	16078486						342732661	3e-37	1	TRUE	347542697	4e-36	1	23	346		346					0
#REF!	497		16080532	16080532	COG00450	O	2			342732965	6e-74	2	TRUE	347542981	3e-76	2	7	347	7	347					0
#REF!	599		16077222	16077222	COG00492	O	1					0	TRUE			0									0
#REF!	585		16080396	16080396	COG00489	D	1					0	TRUE			0									0
#REF!	155		255767579	221310455	COG00155	P	1			342732209	2e-12	1	TRUE	347542286	1e-12	1		350							0
#REF!	971		255767581	221310459	COG00671	M	1					0	FALSE	347543021	0.0005	1									0
#REF!	2046		16078067	16078067	COG01702	T	1			342732599	2e-15	1	TRUE	347542638	1e-15	1		352		352					0
#REF!	675		16078647	16078647	COG00537	FGR	1					0	TRUE			0									0
#REF!	1846		16079341	16079341	COG01461	R	1			342732484	1e-136	1	TRUE	347542520	2e-136	1		354	105	354					0
#REF!	1484		16080007	16080007	COG01160	R	1			342732933	0.001	1	TRUE	347542049	0.001	1									0
#REF!	1955		16080321	16080321	COG01574	R	1			342732854	2e-89	1	TRUE	347542873	2e-91	1		356		356					0
#REF!	663		16079911	16079911	COG00520	E	1			342732453	1e-11	1	TRUE	347542498	5e-12	1		357		357					0
yetH	YetH		16077783	16077783	COG01387	ER	1			342732139	6e-26	1	FALSE			0		358							0
#REF!	399				COG00346		2					0	TRUE			0									0
#REF!							0					0	TRUE			0									0
#REF!	3284				COG05426	S	1					0	TRUE			0									0
#REF!			16078851	16078851			0			342732021	1e-06	1	TRUE	347542121	2e-06	1		21							0
#REF!	3076		16079619	16079619	COG04224	S	1					0	TRUE			0									0
#REF!	1947				COG01534	J	1					0	TRUE			0									0
#REF!			16078724	16078724			0			342732404	1e-07	1	TRUE	347542463	1e-09	1		24		24					0
#REF!	2669				COG02740	K	1					0	TRUE			0									0
#REF!			16080269	16080269			0					0	FALSE	347543010	0.01	1		26		26					0
#REF!	363				COG00316	S	1					0	TRUE			0									0
#REF!							0					0	TRUE			0									0
#REF!							0					0	TRUE			0									0
#REF!	2192				COG01853	R	1					0	TRUE			0									0
#REF!							0					0	TRUE			0									0
#REF!	3175		16078630	16078630	COG04866	S	1					0	TRUE			0									0
#REF!	1974				COG01561	S	1					0	TRUE			0									0
#REF!	2698		255767490	221310201	COG02848	S	1					0	TRUE			0									0
#REF!			255767702	221311013			0			342733156	0.003	1	TRUE	347543174	0.002	1	286		286	28					0
#REF!							0					0	TRUE			0									0
#REF!	2286				COG02013	S	1					0	TRUE			0									0
#REF!	3335		16079767	16079767	COG09918		2			342731843	3e-12	1	TRUE	347541952	1e-07	1		40							0
#REF!							0					0	TRUE			0									0
#REF!							0					0	TRUE			0									0
#REF!			16079703	16079703			0					0	TRUE			0		43							0
#REF!	459				COG00425	O	1					0	TRUE			0									0
												0	TRUE			0									0
												0	TRUE			0									0
			16079483	16079483						342732174	1e-178	1	TRUE	347542253	5e-173	1				198					0
#REF!	3040		16078852	16078852	COG03958	G	1			342733129	2e-31	2	TRUE	347543150	4e-28	2		199		199					0
#REF!	3041		16078642	16078642	COG03959	G	1			342732010	5e-40	1	FALSE			0		200							0
#REF!	40		16077116	16077116	COG00036	G	1					0	TRUE			0									0
#REF!	286				COG00251	J	1					0	TRUE			0									0
												0	TRUE			0									0
												0	TRUE			0									0
												0	TRUE			0									0
												0	TRUE			0									0
			16080428	16080428								0	TRUE			0									0
sdpA		158 aa	16080429	16080429	no COG		9					0	TRUE			0									0
sdpB		323 aa	16080430	16080430	no COG		9					0	TRUE			0									0
sdpC		203 aa	16077259	16077259	no COG		9					0	TRUE			0									0
skfA		55 aa	50812176	50812176	no COG		9			342732535	9e-06	1	TRUE	347542573	8e-05	1	50		50						0
skfB		410 aa	255767051	221312329	COG00535	R	1					0	TRUE			0									0
skfC		496 aa	16077264	16077264	COG01266		1					0	TRUE			0									0
skfE		239 aa	255767052	255767052	COG01131	V	2					0	TRUE			0									0
skfF		447 aa	255767053	221308010	no COG		9					0	TRUE			0									0
skfG		171 aa	255767054	221308011	no COG		9					0	TRUE			0									0
skfH		141 aa			COG00526		3					0	TRUE			0
[truncated: 12 more columns]

## Sheet: Sheet1
Aliac
Ktusci
Anofl
Bacsu
BsubW23
Bacam
Bacli
Bacat
Bacellu
Bmega319
BmegaQM
Bacpu
Bacan
Bacan
Bacan
Bacan
Bacan
Bacce
Bacce
Bacce
Bacce
Bacce
Bacce
Bacce
Bacce
Bacce
Bacce cyto
Bacth
BacthBMB
Bacth
Bacwe
Baccl
Bacha
Bacps
Geowc
Geoy4
Geoka
GeobaC56
GeobaY4
Geoth
Oceih
Brebr
Paejd
Geoy4
PaeniE681
PaeniSc2
Lyssp
Alkme
Alkor
Cloac
Clobe
Clobo
Clobo
Clobo
Clobo
Clobo
Clobo
Clobo
Clobo
Clobo
Clobo
Cloce
Closcellu
Clodi
Clodi
Clodi
Clokl
Clokl
Closljung
Clono
Clope
Clope
Clope
Cloph
Clossacch
Clote
Cloth
Cande
Desha
Desha
Desac
Desre
Pelth
Syntrophobotulus glyc
TherminJR
Helmo
Symth
Natth
Carhy
Mooth
Thex5
Thermobroc
Theit
Thermomath
Theps
ThermoX513
Thete
Thermosacc
Thermoocea
Cand Arthro-mitus
Bselen
Macca
Exiat
Exisi
Acear
Halor
Halansapo
Cloge
Thermamari
Ammde
Anath
Caldihydro
Caldikrist
Caldikrono
Caldiobsid
Caldiowens
Calsa
Ethaharbi
Eubel
Eubre
Synwo
Syntrolipo
Ruminalbus
